# Supplementary material for: A human gut phage catalog correlates the gut phageome with type 2 diabetes
Source: Microbiome. 2018 Feb 1;6:24. doi: 10.1186/s40168-018-0410-y (PMC5796561; doi:10.1186/s40168-018-0410-y)
Supplement: Supplementary file 3 — This xlsx file contains the following supplementary spreadsheets, each included as a separate tab in a single Microsoft Excel file: TableS2-TableS5. (XLSX 242 kb) [file 40168_2018_410_MOESM3_ESM.xlsx]

## Sheet: TableS2
Table S2 The large phage Scaffolds identified in metagenomes
identified phage contigs	size	StrategyI	StrategyII	Strategy III	detected in samples	bacterial index
SRR341664|scaffold17655_2	85834		coverage	similarity	16	0.0285714
SRR341661|scaffold51742_1	69611		coverage	similarity	15	0.0361446
SRR341582|scaffold28371_1	68598		coverage	similarity	13	0.0344828
SRR341654|scaffold37448_2	67298		coverage	similarity	14	0.0422535
SRR341679|scaffold43_3	63925		coverage	similarity	14	0.0394737
SRR341641|scaffold311_2	58699		coverage	similarity	14	0.038961
SRR341705|scaffold31672_2	51341		coverage	similarity	16	0
SRR341692|scaffold45474_1	43756		coverage	similarity	13	0.0697674
SRR341705|scaffold31672_3	33956		coverage	similarity	14	0.0612245
SRR341643|scaffold70600_3	31460		coverage	similarity	14	0.0967742
SRR341692|scaffold20413_4	31272		coverage	similarity	13	0
SRR341637|scaffold10567_2	26489		coverage	similarity	14	0
SRR341637|scaffold40083_1	24687		coverage	similarity	15	0.12
SRR341716|scaffold40709_5	24656		coverage	similarity	15	0.12
SRR341643|scaffold71856_1	23114		coverage	similarity	13	0
SRR341716|scaffold40709_6	20475		coverage	similarity	15	0
SRR341637|C576082_1	17081		coverage	similarity	16	0
SRR341582|C488685_1	17035		coverage	similarity	17	0
SRR341679|scaffold43_2	16969		coverage	similarity	16	0
SRR341641|C736712_1	16937		coverage	similarity	16	0
SRR341661|scaffold51742_2	15644		coverage	similarity	14	0
SRR341637|scaffold10567_1	15407		coverage		15	0
SRR341716|scaffold40709_2	14251		coverage	similarity	14	0
SRR341643|scaffold71856_3	13462		coverage		16	0
SRR341716|scaffold40709_1	11929		coverage	similarity	12	0
SRR341654|scaffold37448_1	11310		coverage		14	0
SRR341582|scaffold33974_1	22517			similarity	14	0.230769
SRR341640|scaffold43518_2	19358		coverage	similarity	13	0.227273
SRR341676|scaffold34242_1	16076		coverage	similarity	14	0.111111
SRR341668|scaffold10263_1	15995		coverage	similarity	11	0.0588235
SRR341599|scaffold67503_1	12714	crisprs		similarity	2	0
SRR341583|C717640_1	12548	crisprs		similarity	1	0
SRR341628|scaffold44269_1	67803	crisprs		similarity	4	0.105691
SRR341648|scaffold55244_2	56559	crisprs		similarity	5	0.0833333
SRR341583|scaffold40102_1	52078	crisprs		similarity	1	0.049505
SRR341648|scaffold55244_1	39362	crisprs		similarity	7	0.214286
SRR341584|scaffold32559_1	25750	crisprs		similarity	4	0.0851064
SRR341584|scaffold36593_1	17842	crisprs		similarity	7	0.1875
SRR341593|scaffold54789_1	13632	crisprs	coverage	similarity	8	0.272727
SRR341583|C717716_1	16040			similarity	2	0.206897
SRR341583|scaffold29891_3	14298			similarity	3	0.0909091
SRR341696|scaffold42358_4	10725			similarity	3	0.142857
SRR341718|scaffold28034_1	15726	crisprs		similarity	3	0.05
SRR341708|scaffold37290_1	13966	crisprs		similarity	3	0.05
SRR341583|scaffold36463_1	11810	crisprs		similarity	1	0.0666667
SRR341654|scaffold7570_14	11187			similarity	6	0.176471
SRR341583|scaffold43976_1	16931	crisprs		similarity	2	0.09375
SRR341584|C548200_1	13410	crisprs		similarity	3	0.130435
SRR341683|scaffold60410_1	71033		coverage	similarity	8	0.0526316
SRR341642|scaffold33879_1	37460		coverage	similarity	8	0
SRR341620|scaffold67153_2	25986		coverage	similarity	7	0
SRR341664|scaffold6553_2	25373		coverage	similarity	8	0
SRR341642|scaffold30551_1	15413		coverage	similarity	8	0
SRR341583|scaffold4398_37	12455		coverage	similarity	8	0
SRR341620|scaffold52662_1	10911		coverage		6	0
SRR341628|scaffold48124_1	40868	crisprs		similarity	2	0.0649351
SRR341583|scaffold47104_1	33823	crisprs		similarity	1	0.0384615
SRR341648|scaffold55244_3	23477	crisprs		similarity	7	0.0227273
SRR341593|scaffold51869_1	22104			similarity	6	0.0232558
SRR341648|scaffold55239_1	16328	crisprs		similarity	2	0.0526316
SRR341661|scaffold57661_1	16302	crisprs		similarity	1	0.0555556
SRR341614|scaffold56315_1	16034	crisprs		similarity	2	0.05
SRR341583|scaffold55658_3	14009	crisprs		similarity	1	0.0625
SRR341599|scaffold42030_1	16439			similarity	1	0.0588235
SRR341584|scaffold36602_1	30049	crisprs		similarity	6	0.1875
SRR341583|scaffold56755_1	23189			similarity	1	0.133333
SRR341628|C612294_1	17614			similarity	7	0.16
SRR341593|C757695_1	14938			similarity	7	0.263158
SRR341635|scaffold53897_1	28340	crisprs		similarity	2	0.0909091
SRR341583|scaffold56994_1	18565	crisprs		similarity	2	0.0967742
SRR341584|scaffold36603_1	46276			similarity	3	0.15
SRR341583|scaffold57188_1	39177			similarity	2	0.142857
SRR341584|C548576_1	37607	crisprs	coverage	similarity	31	0.272727
SRR341618|scaffold46422_1	34106	crisprs	coverage	similarity	28	0.261905
SRR341617|scaffold27776_1	29787	crisprs	coverage	similarity	11	0.258065
SRR341717|scaffold9372_1	29228	crisprs	coverage	similarity	14	0.269231
SRR341698|scaffold23407_1	26733	crisprs	coverage	similarity	13	0.217391
SRR341621|C805905_1	25153	crisprs	coverage	similarity	17	0.217391
SRR341656|scaffold45185_1	23085	crisprs	coverage	similarity	23	0.16129
SRR341595|scaffold31482_1	21688	crisprs	coverage	similarity	24	0.227273
SRR341685|scaffold36765_1	21300	crisprs	coverage	similarity	23	0.153846
SRR341616|C572546_1	20808	crisprs	coverage	similarity	23	0.190476
SRR341628|scaffold50090_1	19074	crisprs	coverage	similarity	24	0.136364
SRR341588|scaffold17497_1	18312	crisprs	coverage	similarity	26	0.166667
SRR341623|scaffold410_1	15936	crisprs	coverage	similarity	20	0.111111
SRR341683|scaffold13214_1	64461	crisprs	coverage	similarity	6	0.025641
SRR341638|C401544_1	86488			similarity	1	0.0291262
SRR341614|scaffold56292_2	74862		coverage	similarity	7	0.0333333
SRR341653|C549229_1	57650		coverage	similarity	8	0.0517241
SRR341637|scaffold22559_1	54825		coverage	similarity	7	0.0535714
SRR341639|scaffold15189_1	49149		coverage	similarity	7	0.030303
SRR341690|scaffold5986_2	48539		coverage	similarity	6	0.030303
SRR341584|scaffold10964_3	39799			similarity	1	0.0175439
SRR341584|scaffold10964_1	37702		coverage	similarity	7	0.0277778
SRR341690|scaffold5986_1	37605		coverage	similarity	7	0.0277778
SRR341639|scaffold15189_2	35937		coverage	similarity	7	0.027027
SRR341653|C549133_1	28978		coverage	similarity	6	0
SRR341637|scaffold22559_2	17478		coverage	similarity	7	0
SRR341614|scaffold56292_1	12236		coverage	similarity	8	0
SRR341637|scaffold22559_3	12216		coverage		5	0
SRR341683|scaffold13214_2	11405		coverage	similarity	9	0
SRR341592|scaffold8780_5	35963			similarity	12	0.216216
SRR341710|scaffold21111_3	35265			similarity	13	0.25
SRR341725|scaffold45529_1	35115			similarity	10	0.216216
SRR341613|scaffold16805_4	35025			similarity	12	0.222222
SRR341584|scaffold15823_6	34853			similarity	11	0.216216
SRR341663|scaffold16218_2	29221			similarity	10	0.235294
SRR341646|scaffold6097_1	28853			similarity	8	0.242424
SRR341658|scaffold3576_11	15783			similarity	6	0
SRR341715|scaffold45014_3	14414			similarity	13	0.2
SRR341664|scaffold64580_4	80672		coverage	similarity	24	0.216981
SRR341704|scaffold27449_2	65815		coverage	similarity	20	0.172043
SRR341618|C730111_1	64549		coverage	similarity	21	0.159091
SRR341686|scaffold13459_5	64323		coverage	similarity	23	0.155556
SRR341602|scaffold39051_1	59758		coverage	similarity	23	0.15
SRR341672|scaffold2720_4	55309			similarity	21	0.161765
SRR341685|scaffold36807_1	54286		coverage	similarity	17	0.15
SRR341650|scaffold35445_1	43909		coverage	similarity	19	0.0943396
SRR341600|scaffold17308_1	41057		coverage	similarity	21	0.108696
SRR341669|scaffold30546_1	39237		coverage	similarity	23	0.111111
SRR341637|scaffold30766_3	36793		coverage	similarity	20	0.0238095
SRR341584|scaffold18383_6	31288		coverage	similarity	20	0.178571
SRR341643|scaffold15133_3	28031		coverage	similarity	10	0.205128
SRR341643|scaffold71970_1	27505		coverage	similarity	24	0.138889
SRR341696|scaffold43039_1	26028		coverage	similarity	22	0
SRR341600|scaffold17308_3	24472		coverage	similarity	18	0.2
SRR341658|scaffold14266_2	23825		coverage	similarity	23	0.037037
SRR341591|scaffold1898_14	23378		coverage	similarity	23	0.204545
SRR341643|scaffold71912_1	22820		coverage	similarity	22	0.166667
SRR341584|scaffold18383_9	21356		coverage	similarity	22	0
SRR341660|scaffold11223_9	20420		coverage	similarity	24	0
SRR341685|scaffold36807_2	17073		coverage	similarity	11	0.190476
SRR341672|scaffold2720_2	15796			similarity	24	0.148148
SRR341669|scaffold30546_2	15794		coverage	similarity	20	0.137931
SRR341688|scaffold25564_3	15793		coverage	similarity	22	0.137931
SRR341671|scaffold17957_6	15396		coverage	similarity	18	0.166667
SRR341658|scaffold14266_3	14611		coverage	similarity	21	0.277778
SRR341660|scaffold11223_10	14486		coverage	similarity	22	0.0625
SRR341623|scaffold1509_1	14173		coverage	similarity	25	0.235294
SRR341671|scaffold17957_1	13934		coverage	similarity	23	0.166667
SRR341599|scaffold6112_14	13539		coverage	similarity	25	0
SRR341637|scaffold30766_2	13447		coverage	similarity	23	0.173913
SRR341599|scaffold6112_15	12687		coverage	similarity	13	0.0909091
SRR341671|scaffold17957_8	11963		coverage	similarity	23	0
SRR341696|scaffold43039_5	11604		coverage	similarity	24	0.181818
SRR341591|scaffold1898_11	11420		coverage	similarity	14	0.166667
SRR341669|C556065_1	11057		coverage	similarity	29	0.157895
SRR341645|scaffold39468_29	10883		coverage	similarity	11	0.125
SRR341696|scaffold43039_4	10722		coverage	similarity	25	0.285714
SRR341609|scaffold17723_2	10635		coverage	similarity	21	0.0952381
SRR341637|scaffold30766_1	10547		coverage	similarity	24	0.227273
SRR341660|scaffold11223_12	10508		coverage	similarity	22	0.2
SRR341602|C495227_1	10367		coverage	similarity	29	0.166667
SRR341612|scaffold38582_1	75260	crisprs		similarity	6	0.211538
SRR341595|scaffold17596_1	49167			similarity	4	0.114286
SRR341640|scaffold43543_2	20407			similarity	4	0.208333
SRR341598|scaffold20398_2	18419			similarity	7	0.130435
SRR341664|scaffold65397_3	17979			similarity	8	0.111111
SRR341668|scaffold21974_3	16754			similarity	8	0.136364
SRR341639|scaffold21771_3	16557			similarity	8	0.136364
SRR341598|scaffold20398_1	13941			similarity	5	0.153846
SRR341584|scaffold25579_5	13680			similarity	4	0.272727
SRR341584|scaffold25579_1	12037			similarity	8	0.1875
SRR341643|scaffold71989_5	11704			similarity	7	0.2
SRR341686|scaffold41540_1	59398		coverage	similarity	64	0.268657
SRR341675|scaffold31275_5	45933		coverage	similarity	42	0.246154
SRR341615|scaffold4683_1	45471		coverage	similarity	47	0.263889
SRR341668|scaffold10180_1	40945			similarity	8	0.296875
SRR341664|scaffold20590_2	35805		coverage	similarity	46	0.272727
SRR341715|scaffold39516_5	31656		coverage	similarity	45	0.270833
SRR341654|scaffold5713_4	31431		coverage	similarity	53	0.285714
SRR341643|scaffold25084_5	31332		coverage	similarity	53	0.285714
SRR341625|scaffold10_1	29749		coverage	similarity	52	0.285714
SRR341598|scaffold10346_1	29709		coverage	similarity	45	0.23913
SRR341709|C866209_1	29634		coverage	similarity	46	0.23913
SRR341696|C734540_1	29397		coverage	similarity	48	0.23913
SRR341598|scaffold10346_2	28755		coverage	similarity	47	0.292683
SRR341654|scaffold5713_3	28136		coverage	similarity	44	0.232558
SRR341622|scaffold24082_4	26152		coverage	similarity	49	0.27027
SRR341682|C557919_1	25362		coverage	similarity	49	0.255814
SRR341621|scaffold51472_3	24007		coverage	similarity	49	0.264706
SRR341590|scaffold29142_3	24003		coverage	similarity	47	0.264706
SRR341682|scaffold42298_2	23978		coverage	similarity	48	0.264706
SRR341630|scaffold19969_8	23177		coverage	similarity	44	0.272727
SRR341647|scaffold44290_4	22975		coverage	similarity	50	0.272727
SRR341716|scaffold16391_3	22822		coverage	similarity	53	0.25
SRR341715|scaffold39516_4	22805		coverage	similarity	48	0.272727
SRR341659|scaffold35989_2	22763		coverage	similarity	42	0.242424
SRR341647|scaffold44290_5	22327		coverage	similarity	41	0.212121
SRR341618|scaffold13387_1	22028		coverage	similarity	41	0.21875
SRR341669|scaffold31855_3	21646		coverage	similarity	42	0.21875
SRR341706|scaffold17387_4	21641		coverage	similarity	42	0.21875
SRR341659|scaffold35989_3	21523		coverage	similarity	49	0.290323
SRR341633|scaffold26376_3	20759		coverage	similarity	24	0.25
SRR341683|scaffold34071_7	20648		coverage	similarity	41	0.2
SRR341690|scaffold17151_3	20265		coverage	similarity	42	0.258065
SRR341699|scaffold59265_1	20102		coverage	similarity	52	0.28
SRR341690|scaffold14359_1	19498		coverage	similarity	51	0.291667
SRR341723|C340397_1	19088			similarity	8	0.28125
SRR341711|scaffold43748_1	18847			similarity	7	0.275862
SRR341622|scaffold29430_1	18584		coverage	similarity	46	0.266667
SRR341609|scaffold10055_2	17969		coverage	similarity	45	0.285714
SRR341613|scaffold11787_14	17695			similarity	42	0.26087
SRR341725|scaffold17991_3	17679		coverage	similarity	40	0.26087
SRR341693|scaffold13173_4	17180		coverage	similarity	41	0.26087
SRR341696|scaffold29103_2	17029		coverage		50	0.296296
SRR341618|scaffold13387_3	16653		coverage	similarity	47	0.2
SRR341589|scaffold20014_1	16577		coverage	similarity	39	0.173913
SRR341594|scaffold15803_10	16443		coverage	similarity	58	0.285714
SRR341658|scaffold55978_2	16230		coverage	similarity	39	0.227273
SRR341621|scaffold51472_2	16228		coverage	similarity	38	0.227273
SRR341590|scaffold29142_2	16224		coverage	similarity	40	0.227273
SRR341584|scaffold34686_2	16220		coverage	similarity	42	0.227273
SRR341595|scaffold2034_19	16200		coverage	similarity	42	0.230769
SRR341716|scaffold16391_5	16151		coverage	similarity	43	0.227273
SRR341594|scaffold15803_17	15838		coverage	similarity	43	0.222222
SRR341593|scaffold15370_8	15453		coverage	similarity	41	0.272727
SRR341692|scaffold5447_4	15384		coverage	similarity	40	0.181818
SRR341656|scaffold3815_4	15198		coverage	similarity	45	0.235294
SRR341693|scaffold13173_5	15074		coverage	similarity	52	0.230769
SRR341609|scaffold15746_1	14916		coverage	similarity	55	0.269231
SRR341710|scaffold2330_1	14520		coverage	similarity	40	0.235294
SRR341687|C733893_1	14470		coverage	similarity	58	0.28
SRR341630|scaffold19969_10	14147		coverage	similarity	39	0.25
SRR341723|scaffold20521_2	13891			similarity	6	0.210526
SRR341639|scaffold1349_2	13881			similarity	6	0.222222
SRR341711|scaffold34517_3	13880			similarity	6	0.210526
SRR341599|scaffold55354_2	13879			similarity	6	0.263158
SRR341625|scaffold10_3	13738		coverage	similarity	39	0.25
SRR341590|scaffold29142_1	13551		coverage	similarity	59	0.28
SRR341621|scaffold51472_1	13550		coverage	similarity	59	0.28
SRR341658|scaffold277_6	13444		coverage	similarity	44	0.25
SRR341710|scaffold2264_3	13385		coverage	similarity	37	0.25
SRR341585|scaffold19909_8	13321		coverage		47	0.263158
SRR341692|scaffold38953_3	13025		coverage	similarity	59	0.28
SRR341643|scaffold25084_3	12845		coverage	similarity	41	0.2
SRR341687|scaffold54544_1	12841			similarity	7	0.285714
SRR341639|scaffold10673_1	12788			similarity	7	0.263158
SRR341599|scaffold31742_1	12387		coverage		47	0.277778
SRR341599|scaffold64965_1	12319			similarity	7	0.263158
SRR341725|scaffold17991_4	11856		coverage	similarity	63	0.208333
SRR341620|C1010479_1	11717		coverage	similarity	63	0.217391
SRR341592|scaffold9754_2	11258			similarity	9	0.217391
SRR341596|scaffold20591_10	11129		coverage	similarity	38	0.222222
SRR341643|scaffold25084_1	11092		coverage	similarity	53	0.285714
SRR341599|scaffold22057_1	11048		coverage	similarity	38	0.222222
SRR341702|scaffold30891_12	10926		coverage		54	0.277778
SRR341700|scaffold3577_20	10857		coverage		51	0.277778
SRR341612|C574937_1	10698		coverage	similarity	61	0.238095
SRR341620|scaffold58145_4	10661		coverage		40	0.133333
SRR341633|scaffold911_17	10660		coverage	similarity	43	0.142857
SRR341656|scaffold3815_11	10659		coverage	similarity	41	0.25
SRR341700|scaffold3577_22	10509		coverage	similarity	45	0.153846
SRR341596|scaffold20591_14	10388		coverage		51	0.285714
SRR341707|scaffold1441_6	10372		coverage		42	0.133333
SRR341695|scaffold14733_2	14268			similarity	2	0.24
SRR341584|scaffold36530_1	13500		coverage	similarity	4	0.222222
SRR341693|scaffold22016_2	97994			similarity	5	0.0416667
SRR341661|scaffold263_2	91940		coverage	similarity	4	0.0413793
SRR341594|scaffold19200_1	87895		coverage	similarity	2	0.0704225
SRR341632|scaffold39062_4	42437		coverage	similarity	6	0.0294118
SRR341584|scaffold36595_1	33104		coverage	similarity	5	0.06
SRR341648|scaffold14898_5	22757		coverage		4	0.03125
SRR341676|scaffold23656_9	22347		coverage	similarity	5	0.0285714
SRR341676|scaffold23656_4	19281		coverage	similarity	8	0.0833333
SRR341630|scaffold12154_3	15797		coverage	similarity	7	0
SRR341632|scaffold39062_2	14982		coverage	similarity	8	0.166667
SRR341648|scaffold14898_2	10796		coverage	similarity	9	0.0909091
SRR341648|scaffold14898_4	10748		coverage	similarity	7	0
SRR341630|scaffold12154_1	10005		coverage	similarity	5	0.0909091
SRR341584|scaffold36595_2	58790		coverage	similarity	5	0.0232558
SRR341676|scaffold23656_8	32414		coverage	similarity	6	0.0754717
SRR341630|scaffold12154_8_2	25639		coverage	similarity	4	0.0212766
SRR341648|scaffold14898_1	20459		coverage	similarity	3	0.0810811
SRR341630|scaffold36339_2	15191		coverage	similarity	3	0.181818
SRR341632|scaffold39062_5	11039		coverage		2	0.0416667
SRR341658|scaffold91_6	41688		coverage	similarity	11	0.229508
SRR341584|scaffold8102_2	40681		coverage	similarity	11	0.224138
SRR341611|scaffold17_2	38517		coverage	similarity	11	0.203704
SRR341639|scaffold7559_3	38501		coverage	similarity	11	0.203704
SRR341643|scaffold30733_3	38501		coverage	similarity	11	0.207547
SRR341620|scaffold11776_3	38410		coverage	similarity	11	0.222222
SRR341630|scaffold2372_1	28316		coverage	similarity	11	0.189189
SRR341681|scaffold169_2	22202		coverage	similarity	9	0.228571
SRR341710|scaffold4642_2	21930		coverage	similarity	11	0.21875
SRR341715|scaffold1163_4	18180		coverage	similarity	12	0.222222
SRR341606|scaffold101_2	14847		coverage	similarity	12	0.181818
SRR341585|scaffold18199_1	11135		coverage	similarity	11	0
SRR341688|scaffold28292_2	63724	crisprs		similarity	8	0.211111
SRR341713|scaffold32200_2	55273	crisprs		similarity	6	0.134146
SRR341585|scaffold13334_3	48829	crisprs		similarity	5	0.106667
SRR341696|scaffold53007_3	21260	crisprs		similarity	7	0.0571429
SRR341696|scaffold29091_1	17223	crisprs		similarity	8	0.0740741
SRR341720|scaffold45435_1	16473	crisprs		similarity	9	0.0384615
SRR341617|scaffold2199_5	13206	crisprs		similarity	5	0.0833333
SRR341685|scaffold27136_11	11431	crisprs		similarity	5	0.0625
SRR341585|scaffold23342_9	27476	crisprs		similarity	1	0.177778
SRR341685|scaffold31190_2	18992	crisprs		similarity	2	0.16129
SRR341585|scaffold41863_4	11033	crisprs		similarity	6	0.0833333
SRR341698|scaffold39839_2	97951			similarity	8	0.281553
SRR341585|scaffold41863_1	67299			similarity	8	0.150685
SRR341647|scaffold2622_19	11776			similarity	5	0.0714286
SRR341647|scaffold2622_14	10377			similarity	8	0.230769
SRR341585|scaffold52014_2	24519	crisprs		similarity	5	0.185185
SRR341648|scaffold251_3	10133	crisprs		similarity	3	0.285714
SRR341661|scaffold48466_4	46015	crisprs		similarity	3	0.0925926
SRR341585|scaffold52014_3	25935	crisprs		similarity	3	0.0789474
SRR341585|scaffold52014_5	35013	crisprs		similarity	1	0.188679
SRR341661|scaffold48466_1	20371	crisprs		similarity	3	0.222222
SRR341648|C706314_1	17084	crisprs			2	0.133333
SRR341585|scaffold52014_6	16636	crisprs			3	0.230769
SRR341585|scaffold55770_1	58620	crisprs		similarity	1	0.134831
SRR341670|scaffold30520_3	10329	crisprs		similarity	1	0.125
SRR341585|scaffold56569_6	27963	crisprs		similarity	2	0.0833333
SRR341585|scaffold56569_1	10718	crisprs			3	0.05
SRR341718|scaffold27697_1	41331			similarity	5	0.0769231
SRR341638|scaffold1740_4	25479			similarity	3	0.0681818
SRR341591|scaffold59785_2	20070			similarity	4	0.0833333
SRR341708|scaffold13462_2	18851			similarity	3	0.0833333
SRR341638|scaffold1740_2	67449	crisprs		similarity	6	0.102941
SRR341718|scaffold27697_2	67439	crisprs		similarity	6	0.102941
SRR341708|scaffold13462_4	67436	crisprs		similarity	6	0.102941
SRR341585|scaffold56569_2	20540	crisprs		similarity	2	0.0769231
SRR341591|scaffold59785_12	17059	crisprs		similarity	7	0.1
SRR341591|scaffold59785_6	15230	crisprs		similarity	8	0.0625
SRR341591|scaffold59785_8	10338	crisprs		similarity	10	0.0909091
SRR341649|scaffold54740_4	11271	crisprs	coverage	similarity	25	0
SRR341606|scaffold2711_3	64295		coverage	similarity	28	0.280702
SRR341718|scaffold11230_6	60891		coverage	similarity	28	0.240741
SRR341596|scaffold68908_2	58663		coverage	similarity	24	0.28
SRR341688|scaffold38035_2	53350		coverage	similarity	28	0.25
SRR341665|scaffold22563_4	53030		coverage	similarity	28	0.25
SRR341709|scaffold67663_2	45619		coverage	similarity	25	0.225
SRR341711|scaffold78042_1	45282		coverage	similarity	25	0.255814
SRR341650|scaffold35027_2	39578		coverage	similarity	28	0.230769
SRR341630|scaffold1856_3	34496		coverage	similarity	28	0.264706
SRR341690|scaffold15132_1	34359		coverage	similarity	24	0.294118
SRR341649|scaffold54740_1	29919		coverage	similarity	28	0.243243
SRR341661|scaffold20977_7	22747		coverage	similarity	21	0.257143
SRR341708|scaffold49499_1_1	22744		coverage	similarity	27	0.189189
SRR341706|scaffold45482_4	15330		coverage	similarity	21	0.0769231
SRR341647|scaffold4943_16	14720		coverage	similarity	21	0.0769231
SRR341586|scaffold10687_2	14220		coverage	similarity	23	0
SRR341601|scaffold12802_11	14174		coverage	similarity	4	0.214286
SRR341656|C686658_1	13954		coverage	similarity	23	0.2
SRR341715|scaffold20832_3	13915		coverage	similarity	23	0
SRR341595|scaffold45247_1	12897		coverage	similarity	28	0.2
SRR341643|scaffold72216_1	12263		coverage	similarity	29	0.277778
SRR341715|scaffold20832_5	12150		coverage	similarity	27	0.0952381
SRR341649|scaffold54740_2	11887		coverage	similarity	26	0.25
SRR341643|scaffold2390_2	11529		coverage	similarity	24	0
SRR341650|scaffold35027_4	11271		coverage	similarity	22	0
SRR341594|scaffold5249_12	11026		coverage	similarity	30	0.25
SRR341667|scaffold2743_2	14394			similarity	14	0.277778
SRR341586|scaffold14168_2	12855			similarity	13	0.235294
SRR341586|scaffold25840_10	38763	crisprs		similarity	4	0.266667
SRR341671|scaffold48996_1	40655			similarity	14	0.163636
SRR341668|scaffold22314_2	38755			similarity	14	0.207547
SRR341676|scaffold56260_1	15410			similarity	10	0.25
SRR341684|scaffold24987_1	12390		coverage	similarity	15	0.166667
SRR341646|scaffold9964_68	11819		coverage	similarity	14	0.1875
SRR341586|scaffold39217_2	47726	crisprs		similarity	3	0.108108
SRR341670|scaffold51389_3	84656			similarity	3	0.168142
SRR341586|scaffold39217_3	22648			similarity	3	0.28
SRR341638|scaffold19824_1	93373	crisprs	coverage	similarity	7	0.284091
SRR341663|scaffold49515_4	43675	crisprs	coverage	similarity	10	0.205128
SRR341586|scaffold41298_3	26200	crisprs	coverage	similarity	9	0.15625
SRR341617|scaffold28243_7	17431	crisprs		similarity	9	0.166667
SRR341682|scaffold43477_1	45812		coverage	similarity	1	0.102564
SRR341683|scaffold7515_10	29696		coverage	similarity	10	0.235294
SRR341635|scaffold15730_5	22588		coverage	similarity	8	0.25
SRR341669|scaffold28049_1	16713		coverage	similarity	56	0.277778
SRR341586|scaffold41298_6	13455		coverage	similarity	11	0.24
SRR341663|scaffold49515_2	13449		coverage	similarity	11	0.2
SRR341638|scaffold19824_3	13055		coverage	similarity	10	0.25
SRR341617|scaffold28243_10	10077			similarity	10	0.272727
SRR341586|scaffold42885_2	108734			similarity	2	0.0815217
SRR341670|scaffold79462_3	57873			similarity	3	0.0714286
SRR341670|scaffold90462_1	51614			similarity	2	0.121951
SRR341702|scaffold60564_1	13324			similarity	2	0
SRR341586|scaffold42885_3	34282			similarity	3	0.0526316
SRR341670|scaffold79462_2	22106			similarity	3	0.04
SRR341586|scaffold42885_4	140845	crisprs		similarity	3	0.0948905
SRR341670|scaffold79462_1	54060	crisprs		similarity	3	0.0363636
SRR341670|scaffold51389_1	48777			similarity	3	0.0357143
SRR341670|scaffold51389_2	38992			similarity	3	0.178571
SRR341702|scaffold68020_6	10206			similarity	3	0.142857
SRR341679|scaffold49162_1	30403			similarity	18	0.230769
SRR341586|scaffold46851_2	25658			similarity	18	0.266667
SRR341699|scaffold190_7	17846		coverage	similarity	7	0.181818
SRR341586|scaffold52_4	17677		coverage	similarity	6	0.181818
SRR341586|scaffold52_5	22296		coverage	similarity	8	0.171429
SRR341699|scaffold190_8	22179		coverage	similarity	7	0.157895
SRR341699|scaffold190_9	28061		coverage	similarity	8	0.114286
SRR341586|scaffold52_6	19187		coverage	similarity	8	0.173913
SRR341699|scaffold14592_1	53820		coverage	similarity	8	0.0754717
SRR341586|scaffold8740_4	37402		coverage	similarity	8	0.157895
SRR341586|scaffold8740_3	18182		coverage	similarity	7	0
SRR341709|scaffold29486_12	15102		coverage	similarity	5	0.263158
SRR341674|scaffold37211_4	23846		coverage	similarity	15	0.0571429
SRR341615|scaffold415_24	23288		coverage	similarity	14	0.290323
SRR341691|scaffold2371_15	17977		coverage	similarity	13	0.08
SRR341593|scaffold36491_18	17170		coverage	similarity	13	0.08
SRR341675|scaffold989_11	16918		coverage	similarity	13	0.12
SRR341586|scaffold9056_20	15475		coverage	similarity	12	0.0952381
SRR341633|scaffold8446_6	12943		coverage	similarity	14	0.0952381
SRR341592|scaffold18788_1	44151	crisprs		similarity	9	0.217391
SRR341677|scaffold16570_1	43856	crisprs		similarity	7	0.1875
SRR341587|C306149_1	12711	crisprs		similarity	8	0.157895
SRR341663|scaffold15301_4	29081			similarity	2	0.139535
SRR341656|scaffold53817_3	21808			similarity	8	0.166667
SRR341638|scaffold6111_7	10054			similarity	5	0.230769
SRR341672|scaffold4102_1	39728			similarity	3	0.229508
SRR341588|scaffold10487_1	19192		coverage	similarity	5	0.208333
SRR341648|scaffold1270_44	39751			similarity	9	0.121212
SRR341647|scaffold28597_24	25079			similarity	8	0.0666667
SRR341694|scaffold4211_7	20820			similarity	11	0.178571
SRR341588|scaffold14160_6	13576			similarity	9	0.09375
SRR341668|scaffold10180_3	40654			similarity	6	0.230769
SRR341620|C1011091_1	34924		coverage	similarity	59	0.295455
SRR341635|scaffold29077_3	25691		coverage	similarity	56	0.266667
SRR341637|scaffold39797_1	24548		coverage	similarity	62	0.259259
SRR341589|scaffold13546_16	21370		coverage	similarity	54	0.28
SRR341696|scaffold30260_1	12721		coverage	similarity	78	0.230769
SRR341589|scaffold35043_4	18197			similarity	3	0.291667
SRR341709|scaffold1288_26	11053			similarity	3	0.166667
SRR341615|scaffold4683_10	16846		coverage	similarity	51	0.173913
SRR341654|scaffold5713_13	16819		coverage	similarity	52	0.173913
SRR341606|scaffold49687_1	16092		coverage	similarity	47	0.130435
SRR341647|scaffold58559_3	14236		coverage	similarity	50	0.2
SRR341651|scaffold7583_7	12895		coverage	similarity	55	0
SRR341693|scaffold350_3	12822		coverage	similarity	51	0.176471
SRR341692|scaffold39584_2	12001		coverage	similarity	50	0.1875
SRR341682|scaffold34914_1	11611		coverage	similarity	50	0.1875
SRR341716|scaffold16391_1	11611		coverage	similarity	49	0.1875
SRR341709|scaffold1389_3	11475		coverage	similarity	50	0.1875
SRR341589|scaffold54288_1	10973		coverage	similarity	51	0.1875
SRR341643|scaffold22954_1	10914		coverage	similarity	52	0
SRR341683|scaffold22249_3	10160		coverage	similarity	50	0
SRR341699|scaffold57766_1	10107		coverage	similarity	50	0.2
SRR341663|scaffold50457_1	53207	crisprs	coverage	similarity	12	0.0229885
SRR341707|scaffold69179_1	47800	crisprs	coverage	similarity	12	0.0133333
SRR341639|scaffold24483_2	40196	crisprs	coverage	similarity	7	0.0289855
SRR341590|scaffold11050_1	31181	crisprs	coverage	similarity	8	0.037037
SRR341654|scaffold37020_2	25653	crisprs	coverage	similarity	7	0.0416667
SRR341647|scaffold53716_2	17508	crisprs	coverage	similarity	8	0.0606061
SRR341719|scaffold16005_4	15495	crisprs	coverage	similarity	12	0
SRR341719|scaffold16005_2	12927	crisprs	coverage	similarity	9	0
SRR341590|scaffold52234_1	10330	crisprs	coverage	similarity	13	0
SRR341647|scaffold53716_1	32188		coverage	similarity	12	0
SRR341654|scaffold37020_3	16450		coverage	similarity	8	0
SRR341590|scaffold19405_1	186964		coverage	similarity	4	0.0640569
SRR341662|scaffold27689_3	86895			similarity	3	0.0620155
SRR341617|scaffold16106_3	77901			similarity	2	0.00833333
SRR341617|scaffold16106_4	63538			similarity	3	0.115385
SRR341596|scaffold57148_7	53399		coverage	similarity	4	0.076087
SRR341596|scaffold57148_4	49994		coverage	similarity	3	0
SRR341617|scaffold16106_5	46271			similarity	4	0.0547945
SRR341662|scaffold27689_6	42272		coverage	similarity	4	0.057971
SRR341662|scaffold27689_2	25475		coverage	similarity	4	0
SRR341696|scaffold24429_1	18996		coverage	similarity	4	0.0588235
SRR341696|scaffold32156_4	18562		coverage		4	0.0344828
SRR341696|scaffold32156_3	18401		coverage	similarity	2	0
SRR341696|scaffold36208_4	16700		coverage	similarity	4	0.12
SRR341662|scaffold27689_5	13959		coverage	similarity	4	0.142857
SRR341696|scaffold24429_3	12087			similarity	2	0.0454545
SRR341662|scaffold27689_4	10059		coverage	similarity	5	0.0714286
SRR341665|scaffold24303_1	37263		coverage	similarity	82	0.290323
SRR341711|scaffold34517_1	28871			similarity	9	0.133333
SRR341625|scaffold5105_4	22501		coverage	similarity	62	0.0434783
SRR341590|scaffold32192_3	14937		coverage	similarity	57	0
SRR341656|scaffold54776_1	14708		coverage	similarity	56	0
SRR341709|scaffold1389_2	14325		coverage	similarity	66	0
SRR341618|scaffold13387_9	11929		coverage	similarity	58	0
SRR341592|scaffold12500_5	11562			similarity	7	0
SRR341621|scaffold52926_1	11507		coverage	similarity	67	0
SRR341659|scaffold16539_4	11441		coverage	similarity	62	0
SRR341599|scaffold39963_1	10720			similarity	8	0
SRR341715|scaffold54000_1	44133	crisprs	coverage	similarity	4	0
SRR341590|scaffold37352_8	14683	crisprs	coverage	similarity	4	0
SRR341603|scaffold21153_1	52642	crisprs		similarity	2	0.125
SRR341590|scaffold39638_2	36471	crisprs		similarity	3	0.0322581
SRR341696|scaffold50796_1	22290	crisprs		similarity	4	0.142857
SRR341643|scaffold53188_1	101722	crisprs	coverage	similarity	4	0.1
SRR341622|C402245_1	100252	crisprs		similarity	4	0.0752688
SRR341664|scaffold22143_3	17070	crisprs		similarity	4	0.25
SRR341590|scaffold48180_13	18494		coverage	similarity	5	0.0769231
SRR341662|scaffold1_16	17551		coverage		4	0.0416667
SRR341662|scaffold1_9	13967		coverage	similarity	4	0
SRR341662|scaffold1_18	11568		coverage	similarity	4	0.214286
SRR341664|scaffold35662_3	10663		coverage		4	0.0625
SRR341721|C657024_1	101199		coverage	similarity	10	0.0947368
SRR341654|C429134_1	100746		coverage	similarity	10	0.113402
SRR341696|scaffold30822_2	53365		coverage	similarity	12	0.175
SRR341696|scaffold30822_3	43299		coverage	similarity	5	0.0357143
SRR341591|scaffold46929_4	41685		coverage	similarity	7	0.181818
SRR341591|scaffold46929_2	29872		coverage	similarity	12	0.222222
SRR341591|scaffold46929_3	28097		coverage	similarity	12	0.0217391
SRR341648|scaffold34728_2	21503		coverage	similarity	7	0
SRR341648|scaffold42353_2	20929		coverage	similarity	9	0.153846
SRR341677|scaffold18788_9	20471		coverage	similarity	7	0
SRR341590|scaffold48180_16	16657		coverage	similarity	11	0
SRR341677|scaffold18788_12	12133		coverage	similarity	3	0.1
SRR341648|scaffold23535_3	11322		coverage		10	0.0714286
SRR341677|scaffold18788_10	10694		coverage	similarity	1	0.266667
SRR341709|scaffold31488_6	12580	crisprs		similarity	2	0.210526
SRR341590|scaffold52526_4	11284	crisprs		similarity	2	0.2
SRR341590|scaffold58_1	26396	crisprs		similarity	3	0.178571
SRR341594|scaffold84_1	20210	crisprs		similarity	3	0.2
SRR341694|scaffold28119_2	53845	crisprs		similarity	3	0.0701754
SRR341594|scaffold84_5	43051	crisprs		similarity	3	0.0697674
SRR341590|scaffold59_2	27428			similarity	3	0.0882353
SRR341590|scaffold58_3	22043			similarity	3	0.0526316
SRR341590|scaffold59_1	10897	crisprs		similarity	1	0.0416667
SRR341694|scaffold28119_1	10518	crisprs		similarity	1	0.05
SRR341593|scaffold57645_1	48700			similarity	1	0.113636
SRR341590|scaffold6132_2	20537			similarity	3	0.1
SRR341638|scaffold21342_1	50583	crisprs		similarity	1	0.0689655
SRR341713|scaffold32093_4	26032	crisprs	coverage	similarity	4	0.107143
SRR341705|scaffold46818_3	13884	crisprs	coverage	similarity	1	0.05
SRR341591|C810657_1	13497	crisprs	coverage	similarity	5	0.0555556
SRR341664|scaffold30883_1	12524	crisprs	coverage	similarity	6	0.0526316
SRR341723|scaffold14182_1	10969	crisprs	coverage	similarity	6	0
SRR341713|scaffold32093_6	13191			similarity	1	0
SRR341591|scaffold31156_3	11612			similarity	2	0.142857
SRR341723|scaffold24520_2	10894		coverage	similarity	7	0.142857
SRR341675|scaffold34041_4	96065		coverage	similarity	12	0.0510204
SRR341643|scaffold7923_7	75389		coverage	similarity	11	0.0338983
SRR341613|scaffold33611_4	66469			similarity	13	0.0344828
SRR341635|scaffold58291_1	60157		coverage	similarity	12	0.0392157
SRR341602|scaffold33024_2	59691		coverage	similarity	12	0.0408163
SRR341693|scaffold34154_4	59386		coverage	similarity	11	0.0434783
SRR341679|scaffold5000_1	50256		coverage	similarity	11	0.0434783
SRR341591|scaffold19233_1	47639		coverage	similarity	11	0.0227273
SRR341637|scaffold32845_8	42161		coverage	similarity	12	0.027027
SRR341602|scaffold33024_6	35874			similarity	13	0.08
SRR341693|scaffold34154_1	34236		coverage	similarity	14	0.0638298
SRR341635|scaffold58291_3	33855		coverage	similarity	14	0.0666667
SRR341637|scaffold32845_10	25187		coverage	similarity	13	0
SRR341643|scaffold7923_2	21797		coverage	similarity	12	0
SRR341699|scaffold48067_5	20280		coverage	similarity	8	0.0322581
SRR341699|scaffold48067_7	20206		coverage	similarity	13	0
SRR341690|scaffold1474_4	18356		coverage	similarity	7	0.0769231
SRR341690|scaffold3277_2	17876		coverage	similarity	11	0
SRR341690|scaffold1474_2	16908		coverage	similarity	11	0
SRR341690|scaffold3277_1	16372		coverage	similarity	14	0.1875
SRR341613|scaffold33611_1	16060			similarity	13	0.0384615
SRR341605|scaffold7912_1	15683		coverage	similarity	13	0
SRR341613|scaffold33611_2	12955			similarity	14	0.230769
SRR341591|scaffold4001_4	12837		coverage	similarity	14	0.25
SRR341637|scaffold32845_7	12733		coverage	similarity	14	0.142857
SRR341591|scaffold4001_6	11990		coverage	similarity	8	0
SRR341690|scaffold1474_3	11613		coverage		13	0
SRR341591|scaffold19233_3	11466		coverage	similarity	13	0.142857
SRR341591|scaffold19233_4	11242		coverage		13	0
SRR341635|scaffold58291_2	90682		coverage	similarity	14	0.140187
SRR341613|scaffold33611_3	90562			similarity	14	0.12381
SRR341602|scaffold33024_3	76130		coverage	similarity	14	0.154762
SRR341675|scaffold34041_5	73737		coverage	similarity	12	0.166667
SRR341693|scaffold34154_2	71609		coverage	similarity	14	0.117647
SRR341637|scaffold32845_4	57340		coverage	similarity	14	0.181818
SRR341591|scaffold4001_2	56663		coverage	similarity	14	0.0697674
SRR341643|scaffold7923_6	36252		coverage	similarity	7	0.261905
SRR341643|scaffold7923_5	32380		coverage	similarity	14	0.0416667
SRR341679|scaffold5000_3	30567		coverage	similarity	14	0.285714
SRR341690|scaffold1474_13	27546		coverage	similarity	14	0.0232558
SRR341699|scaffold6472_15	27529		coverage	similarity	12	0.275
SRR341605|scaffold2699_1	20235		coverage	similarity	14	0.129032
SRR341693|scaffold34154_3	18091		coverage		10	0
SRR341591|scaffold19233_6	17068		coverage	similarity	4	0.0833333
SRR341690|scaffold1474_12	16701		coverage	similarity	14	0.04
SRR341679|scaffold5000_5	16543		coverage	similarity	13	0.133333
SRR341637|scaffold32845_2	14773		coverage	similarity	14	0
SRR341602|scaffold33024_5	14089			similarity	14	0
SRR341699|scaffold6472_24	11008		coverage	similarity	15	0
SRR341643|scaffold7923_4	10773		coverage	similarity	13	0
SRR341620|scaffold53555_2	10177		coverage	similarity	13	0
SRR341591|scaffold30478_1	68816			similarity	5	0.0357143
SRR341594|scaffold31867_1	38951			similarity	3	0.0147059
SRR341599|scaffold64032_6	30024			similarity	5	0.025641
SRR341599|scaffold64032_4	27794			similarity	5	0.0188679
SRR341594|scaffold31867_2	65021			similarity	1	0.0425532
SRR341591|scaffold30478_4	10065			similarity	7	0
SRR341666|scaffold31879_1	100140		coverage	similarity	2	0.056962
SRR341591|scaffold30479_1	79895		coverage	similarity	6	0.0571429
SRR341670|scaffold11067_1	27225		coverage	similarity	7	0.0909091
SRR341591|scaffold30479_3	20123		coverage	similarity	6	0.0416667
SRR341670|scaffold11067_4	17036		coverage		7	0.0434783
SRR341696|scaffold11910_6	14840		coverage		6	0.0454545
SRR341609|scaffold32_4	10886		coverage	similarity	7	0.0909091
SRR341666|scaffold48738_1	70570			similarity	7	0.298851
SRR341725|scaffold26572_5	42845		coverage	similarity	7	0.166667
SRR341591|scaffold40984_4	42551		coverage	similarity	3	0.148148
SRR341665|scaffold28834_2	22458		coverage	similarity	6	0.0416667
SRR341716|scaffold10302_11	20559		coverage	similarity	6	0.0555556
SRR341716|scaffold10302_9	17556			similarity	7	0.222222
SRR341613|scaffold13717_2	12483			similarity	6	0
SRR341711|scaffold34517_2	26753			similarity	6	0.25
SRR341639|scaffold1349_3	21748			similarity	6	0.25
SRR341599|scaffold39963_2	17162			similarity	6	0.166667
SRR341592|scaffold12500_3	11405			similarity	6	0.111111
SRR341665|scaffold5960_2	59120	crisprs	coverage	similarity	20	0.26506
SRR341714|scaffold55068_1	39341	crisprs	coverage	similarity	21	0.254237
SRR341598|scaffold29232_1	36896	crisprs	coverage	similarity	22	0.271186
SRR341700|scaffold20998_1	27689	crisprs	coverage	similarity	22	0.105263
SRR341620|scaffold50111_1	17113	crisprs	coverage	similarity	20	0.0909091
SRR341614|scaffold52177_5	14662	crisprs		similarity	14	0.111111
SRR341593|scaffold20359_8	14646	crisprs	coverage	similarity	19	0.111111
SRR341598|scaffold29232_2	14630	crisprs	coverage	similarity	19	0.111111
SRR341614|scaffold52177_6	13338	crisprs	coverage	similarity	20	0.222222
SRR341652|scaffold5049_5	11537	crisprs	coverage	similarity	20	0.125
SRR341676|scaffold56105_1	34854		coverage	similarity	19	0.285714
SRR341593|scaffold3317_29	12016		coverage	similarity	18	0.2
SRR341664|scaffold49496_1	66538		coverage	similarity	10	0.0412371
SRR341621|scaffold35663_1	65533		coverage	similarity	11	0.0319149
SRR341690|scaffold19473_1	59901		coverage	similarity	10	0.0340909
SRR341675|scaffold2826_3	36026		coverage	similarity	10	0.0576923
SRR341642|scaffold24565_7	35494		coverage	similarity	10	0.0555556
SRR341594|scaffold23991_2	33321		coverage	similarity	10	0.0208333
SRR341642|scaffold24565_6	29084		coverage	similarity	9	0.0238095
SRR341675|scaffold2826_7	25451		coverage	similarity	10	0
SRR341670|scaffold63634_1	24137		coverage	similarity	10	0
SRR341687|scaffold286_2	22666		coverage	similarity	11	0.0322581
SRR341687|scaffold23724_3	20374		coverage	similarity	10	0
SRR341623|scaffold794_4	17705		coverage	similarity	10	0
SRR341625|scaffold41698_8	14998		coverage	similarity	10	0
SRR341594|scaffold23991_4	14698		coverage	similarity	11	0.0555556
SRR341623|scaffold3151_2	14320		coverage	similarity	7	0
SRR341594|scaffold34732_1	27979			similarity	2	0.28125
SRR341685|scaffold5915_8	10966			similarity	2	0.285714
SRR341629|C229114_1	59756	crisprs		similarity	3	0.0823529
SRR341594|scaffold85_2	49065			similarity	3	0.0298507
SRR341634|scaffold38269_8	17911			similarity	3	0.0833333
SRR341634|scaffold38269_7	12016			similarity	3	0
SRR341711|C833949_1	14212		coverage	similarity	5	0.0526316
SRR341595|C664617_1	13634		coverage	similarity	5	0.0588235
SRR341707|scaffold23012_2	98915	crisprs	coverage	similarity	16	0
SRR341719|scaffold33084_3	97682	crisprs	coverage	similarity	16	0
SRR341692|scaffold48622_1	96674	crisprs	coverage	similarity	11	0
SRR341638|scaffold21352_1	95059	crisprs	coverage	similarity	15	0
SRR341647|scaffold51561_1	94582	crisprs	coverage	similarity	17	0
SRR341645|C669362_1	92011	crisprs	coverage	similarity	18	0
SRR341633|scaffold23260_3	72849	crisprs	coverage	similarity	15	0
SRR341649|scaffold42663_1	69957	crisprs	coverage	similarity	11	0
SRR341637|scaffold39800_1	63441	crisprs	coverage	similarity	13	0
SRR341683|scaffold65510_2	61264	crisprs	coverage	similarity	16	0
SRR341689|scaffold22785_1	60884	crisprs	coverage	similarity	12	0
SRR341595|scaffold20148_1	60836	crisprs	coverage	similarity	15	0
SRR341717|scaffold15996_1	56016	crisprs	coverage	similarity	11	0
SRR341618|scaffold4391_2	53699	crisprs	coverage	similarity	20	0
SRR341689|scaffold22785_2	36713	crisprs	coverage	similarity	11	0
SRR341637|scaffold39800_2	33097	crisprs	coverage	similarity	17	0
SRR341683|scaffold65510_1	30983	crisprs	coverage	similarity	16	0
SRR341632|scaffold38914_3	30962	crisprs	coverage	similarity	19	0
SRR341649|scaffold42663_2	28517	crisprs	coverage	similarity	10	0
SRR341606|scaffold46901_1	25493	crisprs	coverage	similarity	19	0
SRR341633|scaffold23260_2	19585	crisprs	coverage		15	0
SRR341639|scaffold2822_2	18146	crisprs	coverage	similarity	17	0
SRR341615|scaffold49_3	71668		coverage	similarity	14	0
SRR341632|scaffold38914_2	56303		coverage	similarity	18	0
SRR341618|scaffold4391_3	43456		coverage	similarity	16	0
SRR341606|scaffold49645_1	43382		coverage	similarity	16	0
SRR341717|scaffold15996_2	39742		coverage	similarity	12	0
SRR341595|scaffold20148_2	34505		coverage	similarity	14	0
SRR341639|scaffold41_1	23420		coverage	similarity	14	0
SRR341615|scaffold49_1	16818		coverage	similarity	18	0
SRR341639|scaffold11484_1	16458		coverage	similarity	18	0
SRR341602|scaffold12096_1	15990		coverage		14	0
SRR341606|scaffold2821_4	12858		coverage		12	0
SRR341602|scaffold198_1	11144		coverage	similarity	20	0
SRR341661|scaffold23184_12	63610	crisprs	coverage	similarity	10	0.212121
SRR341595|scaffold42236_2	45453	crisprs	coverage	similarity	4	0.0428571
SRR341675|scaffold51078_5	25954	crisprs	coverage	similarity	2	0
SRR341670|scaffold9937_11	15960	crisprs	coverage	similarity	5	0.0909091
SRR341670|scaffold9937_10	11327	crisprs	coverage	similarity	6	0.0416667
SRR341705|scaffold3860_9	25836		coverage	similarity	8	0
SRR341690|scaffold20431_4	14900		coverage	similarity	1	0
SRR341605|scaffold5240_7	13085		coverage	similarity	6	0
SRR341686|scaffold35204_5	43435		coverage	similarity	3	0.0327869
SRR341595|scaffold45002_4	28220		coverage	similarity	3	0.0227273
SRR341686|scaffold35204_2	25432		coverage	similarity	3	0.0740741
SRR341699|scaffold927_6	23004		coverage	similarity	3	0.0869565
SRR341595|scaffold45002_8	18372		coverage	similarity	3	0.105263
SRR341675|scaffold51078_2	48692		coverage	similarity	2	0.0392157
SRR341683|scaffold3755_5	43684		coverage	similarity	1	0.0888889
SRR341670|scaffold9937_1	34453		coverage	similarity	5	0.130435
SRR341595|scaffold45308_2	26803		coverage	similarity	6	0.0526316
SRR341661|scaffold23184_9	26650		coverage	similarity	7	0.0526316
SRR341605|scaffold5240_2	25902		coverage	similarity	4	0.0555556
SRR341705|scaffold15304_2	11940		coverage	similarity	7	0.181818
SRR341605|scaffold5240_4	55896	crisprs	coverage	similarity	3	0.0319149
SRR341595|scaffold45308_3	26873		coverage	similarity	5	0.0526316
SRR341670|scaffold9937_2	16777		coverage	similarity	4	0
SRR341690|scaffold20431_2	30339	crisprs	coverage	similarity	1	0.0384615
SRR341683|scaffold3755_6	21287	crisprs	coverage	similarity	3	0.0882353
SRR341675|scaffold51078_3	26725		coverage	similarity	2	0.125
SRR341670|scaffold9937_8	15619		coverage	similarity	7	0.107143
SRR341595|scaffold45308_4	14605		coverage	similarity	7	0.0869565
SRR341661|scaffold16267_5	10762		coverage	similarity	8	0.157895
SRR341722|scaffold5494_5	35951	crisprs	coverage	similarity	16	0.258621
SRR341721|scaffold22541_5	21734	crisprs	coverage	similarity	9	0.21875
SRR341675|scaffold4746_2	19823	crisprs	coverage	similarity	9	0.241379
SRR341616|scaffold5627_18	13316		coverage	similarity	9	0.157895
SRR341596|scaffold3396_7	12403		coverage	similarity	10	0.2
SRR341682|scaffold18775_2	53187			similarity	8	0.0470588
SRR341596|scaffold349_4	14769			similarity	6	0.142857
SRR341640|scaffold5136_16	10709			similarity	9	0.214286
SRR341683|scaffold65920_1	65829			similarity	2	0
SRR341643|scaffold71919_3	46147			similarity	3	0
SRR341648|scaffold16346_5	28044			similarity	3	0
SRR341596|scaffold9016_3	18739			similarity	3	0
SRR341596|scaffold9016_5	12418			similarity	3	0
SRR341660|scaffold725_1	38777		coverage	similarity	23	0.0666667
SRR341597|scaffold18345_6	13310		coverage	similarity	16	0.0769231
SRR341660|scaffold49_1	15580		coverage	similarity	16	0
SRR341597|scaffold19658_2	15287		coverage	similarity	14	0.117647
SRR341714|scaffold5699_2	11986		coverage	similarity	13	0.0769231
SRR341597|scaffold19658_3	11458		coverage	similarity	15	0.153846
SRR341602|scaffold37104_2	11349		coverage	similarity	12	0.0833333
SRR341660|scaffold33245_1	36347		coverage	similarity	19	0.0232558
SRR341597|scaffold19658_6	10746		coverage	similarity	18	0
SRR341672|scaffold2465_4	43755			similarity	8	0.138889
SRR341597|scaffold6465_24	31500			similarity	5	0.107692
SRR341597|scaffold6465_28	62894			similarity	6	0.269841
SRR341672|scaffold2465_1	50569			similarity	6	0.291667
SRR341652|scaffold29015_25	15745		coverage	similarity	6	0.2
SRR341690|scaffold17515_2	47055			similarity	6	0.0416667
SRR341696|scaffold32710_2	29852			similarity	6	0.04
SRR341608|scaffold3937_4	24622			similarity	6	0.0434783
SRR341599|scaffold10363_3	22461			similarity	6	0.0526316
SRR341682|scaffold25648_10	11070			similarity	5	0.047619
SRR341696|scaffold51872_2	67797			similarity	5	0.091954
SRR341690|scaffold8571_1	54033			similarity	5	0.0666667
SRR341643|scaffold40251_3	25369			similarity	5	0.030303
SRR341608|scaffold3937_49	25225			similarity	5	0.0789474
SRR341599|scaffold11552_1	16150			similarity	4	0.0526316
SRR341682|scaffold41237_4	11473			similarity	5	0.105263
SRR341682|scaffold44333_1	10725			similarity	5	0
SRR341696|scaffold32710_1	104454			similarity	5	0.0353982
SRR341599|scaffold19376_6	36361			similarity	6	0
SRR341599|scaffold57172_1	32372			similarity	5	0.0588235
SRR341682|scaffold42219_1	28521			similarity	4	0.0666667
SRR341682|scaffold25648_17	11884			similarity	6	0
SRR341635|scaffold58235_1	91845	crisprs		similarity	3	0.0125
SRR341648|scaffold55293_1	25726	crisprs		similarity	3	0.037037
SRR341599|scaffold20669_5	20255	crisprs		similarity	3	0.030303
SRR341648|C706228_1	15450	crisprs		similarity	3	0
SRR341599|scaffold20669_3	38067			similarity	3	0
SRR341648|scaffold54467_1	28862			similarity	3	0
SRR341696|scaffold32710_3	179297	crisprs		similarity	6	0.0727273
SRR341690|scaffold17515_1	166969	crisprs		similarity	6	0.0790698
SRR341643|scaffold67473_2	66036	crisprs		similarity	6	0.0568182
SRR341643|scaffold18639_3	39921	crisprs		similarity	6	0.075
SRR341599|scaffold44506_1	32008	crisprs		similarity	6	0.0454545
SRR341608|scaffold5344_2	15014	crisprs		similarity	6	0.111111
SRR341599|scaffold67379_1	10376	crisprs		similarity	6	0
SRR341690|scaffold15537_1	10109	crisprs		similarity	6	0
SRR341643|scaffold18639_1	44050			similarity	6	0.12963
SRR341599|scaffold50140_1	42426			similarity	6	0.05
SRR341682|scaffold41797_4	23241			similarity	6	0
SRR341682|scaffold35302_4	19753			similarity	6	0.148148
SRR341643|scaffold18639_2	15694			similarity	6	0
SRR341599|scaffold36586_3	14469			similarity	6	0.166667
SRR341682|scaffold35302_3	11263			similarity	6	0.0909091
SRR341608|scaffold16139_1	10151			similarity	6	0.0666667
SRR341648|scaffold31636_6	22630		coverage	similarity	9	0.025
SRR341609|scaffold14238_4	22029			similarity	6	0.0285714
SRR341643|scaffold52663_3	20924		coverage		8	0.0294118
SRR341687|scaffold6808_6	16818		coverage		8	0.0434783
SRR341599|scaffold5829_1	16310		coverage		9	0.0357143
SRR341612|scaffold27752_3	16307		coverage		8	0.0357143
SRR341612|scaffold27752_2	72303		coverage	similarity	8	0.156863
SRR341599|scaffold5829_2	48579		coverage	similarity	7	0
SRR341643|scaffold52663_4	40643		coverage	similarity	7	0
SRR341609|scaffold14238_1	38499		coverage	similarity	6	0
SRR341709|scaffold34632_3	31348		coverage	similarity	5	0
SRR341687|scaffold6808_3	31096		coverage	similarity	8	0.125
SRR341648|scaffold31636_3	26196		coverage		7	0
SRR341709|scaffold34632_4	15837		coverage	similarity	6	0
SRR341670|scaffold47815_3	15000			similarity	3	0
SRR341687|scaffold6808_2	10620		coverage	similarity	7	0
SRR341648|scaffold31636_2	10418		coverage	similarity	6	0
SRR341643|scaffold52663_2	10102		coverage		12	0.25
SRR341721|scaffold40333_6	25407			similarity	1	0.0540541
SRR341599|scaffold67426_3	14294			similarity	1	0.0434783
SRR341600|scaffold19017_4	41844	crisprs		similarity	4	0.142857
SRR341644|scaffold4741_17	27479	crisprs		similarity	6	0.0689655
SRR341601|scaffold42497_2	21849			similarity	11	0.1
SRR341615|scaffold6750_6	21834			similarity	11	0.0645161
SRR341675|scaffold6062_4	17891			similarity	11	0.0869565
SRR341643|scaffold72143_2	17768			similarity	11	0.12
SRR341601|scaffold52853_1	12710	crisprs			1	0
SRR341724|scaffold21753_2	12458	crisprs			3	0
SRR341602|scaffold24344_2	19077			similarity	6	0
SRR341714|scaffold32988_6	11659			similarity	6	0
SRR341602|scaffold24344_3	19128			similarity	7	0.2
SRR341714|scaffold32988_8	12641			similarity	4	0.235294
SRR341622|C402235_1	45796	crisprs	coverage	similarity	2	0.037037
SRR341602|scaffold31976_2	15976	crisprs	coverage	similarity	3	0
SRR341602|scaffold35610_2	36293			similarity	8	0.1
SRR341714|scaffold563_4	17636			similarity	6	0.05
SRR341602|scaffold37750_4	10838			similarity	6	0.285714
SRR341694|scaffold15649_2	10802			similarity	14	0.285714
SRR341680|scaffold24274_1	28312			similarity	24	0.214286
SRR341602|scaffold38620_1	15868			similarity	14	0.263158
SRR341711|scaffold77459_1	16114	crisprs	coverage	similarity	12	0
SRR341602|scaffold39042_1	15804	crisprs	coverage	similarity	3	0.05
SRR341637|scaffold12390_3	11167	crisprs		similarity	1	0
SRR341718|scaffold18383_1	18065	crisprs	coverage	similarity	8	0.117647
SRR341711|scaffold77917_2	18054	crisprs	coverage	similarity	9	0.117647
SRR341708|scaffold27541_5	18036	crisprs	coverage	similarity	8	0.111111
SRR341637|scaffold12390_5	17312	crisprs		similarity	1	0
SRR341682|scaffold44263_3	14323	crisprs	coverage	similarity	6	0.0769231
SRR341667|scaffold62785_2	23560			similarity	2	0.04
SRR341602|scaffold39042_3	20411			similarity	1	0.0434783
SRR341602|scaffold39049_2	13488			similarity	7	0.111111
SRR341714|scaffold563_2	10712			similarity	7	0.214286
SRR341603|scaffold17011_1	19540			similarity	2	0.28
SRR341720|scaffold45477_1	13546			similarity	2	0.133333
SRR341721|scaffold52669_1	14623			similarity	29	0.294118
SRR341603|scaffold20914_1	14610			similarity	28	0.294118
SRR341637|scaffold31703_2	10441			similarity	35	0.25
SRR341658|scaffold53015_2	34877			similarity	8	0.222222
SRR341604|scaffold463_9_2	32157			similarity	4	0.166667
SRR341644|scaffold4741_16	15348			similarity	7	0
SRR341651|scaffold67_25	15133			similarity	7	0
SRR341679|scaffold17768_4	26312			similarity	14	0.0277778
SRR341605|scaffold4683_2	10578			similarity	13	0.0666667
SRR341606|scaffold32658_1	40909	crisprs	coverage	similarity	16	0.15
SRR341719|scaffold35976_5	11548	crisprs		similarity	17	0
SRR341622|scaffold1372_6	10302			similarity	5	0.15
SRR341606|scaffold38966_2	10300			similarity	5	0.15
SRR341661|scaffold57549_1	44928	crisprs		similarity	1	0.206349
SRR341606|scaffold49552_1	42965	crisprs		similarity	3	0.206897
SRR341665|scaffold21266_1	42776	crisprs		similarity	4	0.210526
SRR341616|scaffold38144_4	31937	crisprs		similarity	3	0.234043
SRR341610|scaffold10435_6	20857	crisprs		similarity	1	0.241379
SRR341699|scaffold59003_3	13202	crisprs		similarity	4	0.222222
SRR341614|C664620_1	34141		coverage	similarity	4	0.105263
SRR341608|scaffold33307_1	25810		coverage	similarity	3	0.0952381
SRR341682|scaffold11164_7	10695		coverage	similarity	7	0
SRR341646|scaffold33185_2	47448	crisprs	coverage	similarity	1	0.0714286
SRR341615|scaffold7455_4	45991	crisprs	coverage	similarity	1	0.106667
SRR341674|scaffold28515_7	27642	crisprs	coverage	similarity	2	0.132075
SRR341643|scaffold40347_3	53670		coverage	similarity	2	0.102273
SRR341648|scaffold23911_1	30096		coverage	similarity	1	0.097561
SRR341608|scaffold4248_15	15523		coverage	similarity	3	0.115385
SRR341664|scaffold6713_10	12084			similarity	2	0
SRR341664|scaffold6713_8	11300		coverage	similarity	4	0.157895
SRR341643|scaffold40347_4	45747		coverage	similarity	4	0.0588235
SRR341646|scaffold33185_4	35615		coverage	similarity	4	0.0454545
SRR341615|scaffold7455_3	31081		coverage	similarity	4	0.0434783
SRR341608|scaffold4248_3	15615		coverage	similarity	4	0
SRR341646|scaffold33185_5	10512		coverage	similarity	7	0.142857
SRR341615|scaffold7455_2	65350	crisprs	coverage	similarity	6	0.179104
SRR341674|scaffold28515_4	64626	crisprs	coverage	similarity	7	0.215385
SRR341646|scaffold33185_6	46435	crisprs	coverage	similarity	7	0.212766
SRR341643|scaffold40347_1	46320		coverage	similarity	7	0.117647
SRR341648|scaffold28579_4	42717		coverage	similarity	5	0.0217391
SRR341664|scaffold6713_3	29364		coverage	similarity	5	0.0357143
SRR341608|scaffold4248_5	12762		coverage	similarity	4	0.0666667
SRR341608|scaffold4248_8	11896		coverage	similarity	6	0
SRR341664|scaffold6713_5	10478		coverage	similarity	6	0
SRR341664|scaffold64767_1	15261			similarity	1	0.0526316
SRR341608|scaffold46434_1	15044			similarity	1	0.05
SRR341641|scaffold48802_1	14169			similarity	1	0.0555556
SRR341609|scaffold130_3	11421		coverage		69	0.2
SRR341618|scaffold13387_6	10298		coverage		70	0.125
SRR341609|scaffold1467_2	12657		coverage	similarity	10	0.0714286
SRR341721|scaffold46040_6	10454		coverage		10	0.0909091
SRR341609|scaffold1467_3	34658		coverage		10	0
SRR341721|scaffold46040_4	25613		coverage		8	0
SRR341721|scaffold46040_3	36745		coverage	similarity	10	0.030303
SRR341609|scaffold1467_4	17964		coverage	similarity	10	0
SRR341609|scaffold25405_4	24117			similarity	6	0.151515
SRR341679|scaffold12537_8	17389			similarity	4	0.12
SRR341699|scaffold14659_12	12955		coverage	similarity	17	0.117647
SRR341698|scaffold3952_5	11271			similarity	2	0.133333
SRR341648|scaffold55138_1	100350		coverage	similarity	8	0.0306748
SRR341679|scaffold58839_1	99065		coverage	similarity	8	0.0324675
SRR341670|scaffold54835_2	98943		coverage	similarity	8	0.0310559
SRR341703|scaffold22109_2	98934		coverage	similarity	8	0.0320513
SRR341661|scaffold57729_1	98116		coverage	similarity	8	0.0320513
SRR341613|scaffold15291_9	33527			similarity	9	0.0172414
SRR341707|scaffold7883_2	27279		coverage	similarity	9	0.0425532
SRR341613|scaffold15291_7	23599			similarity	9	0.0810811
SRR341707|scaffold7883_5	20428		coverage	similarity	9	0.037037
SRR341613|scaffold15291_8	18388			similarity	9	0
SRR341707|scaffold212_2	13881		coverage	similarity	9	0
SRR341609|scaffold31_3	11206		coverage	similarity	8	0
SRR341613|scaffold15291_5	10149			similarity	9	0.0833333
SRR341706|scaffold21651_1	32306	crisprs	coverage	similarity	21	0.229167
SRR341671|scaffold23339_1	30623	crisprs	coverage	similarity	1	0.113636
SRR341667|scaffold102_1	26038	crisprs	coverage	similarity	22	0.128205
SRR341700|scaffold15285_1	23481	crisprs	coverage	similarity	20	0.125
SRR341609|scaffold5037_9	21757	crisprs	coverage	similarity	20	0.0333333
SRR341658|scaffold19551_4	15052	crisprs	coverage	similarity	19	0.0555556
SRR341714|scaffold41127_8	42296			similarity	5	0.0746269
SRR341609|scaffold804_14	17349			similarity	2	0
SRR341609|scaffold804_2	31657	crisprs		similarity	2	0.178571
SRR341714|scaffold41127_5	15272	crisprs		similarity	4	0.0740741
SRR341670|scaffold11067_3	51822		coverage	similarity	3	0.0493827
SRR341609|scaffold88_2	18810		coverage		3	0.027027
SRR341610|scaffold12158_1	18760			similarity	3	0.235294
SRR341640|scaffold43333_1	14296			similarity	6	0.230769
SRR341687|scaffold56573_1	91005	crisprs		similarity	5	0.0446429
SRR341719|scaffold25995_3	54678	crisprs		similarity	5	0.0714286
SRR341675|scaffold22191_11	11195	crisprs		similarity	5	0.0526316
SRR341719|scaffold25995_2	31905			similarity	5	0.0192308
SRR341675|scaffold22191_13	28259			similarity	5	0.130435
SRR341610|scaffold16028_1	19193			similarity	5	0
SRR341675|scaffold22191_10	15070			similarity	5	0
SRR341610|scaffold28752_1	12485			similarity	5	0.2
SRR341716|scaffold31481_2	43924			similarity	3	0.12963
SRR341610|scaffold26188_2	12088			similarity	3	0
SRR341721|scaffold52107_1	48518			similarity	2	0.180328
SRR341610|scaffold3161_10	12851			similarity	2	0.142857
SRR341671|scaffold51589_1	52512	crisprs		similarity	6	0.1625
SRR341698|scaffold40193_1	34902	crisprs		similarity	8	0.133333
SRR341698|scaffold40193_2	15224	crisprs		similarity	7	0.0967742
SRR341611|scaffold37565_2	10978	crisprs		similarity	7	0.0588235
SRR341706|scaffold75_4	106586		coverage	similarity	2	0.135135
SRR341612|C575477_1	63796		coverage	similarity	2	0.204545
SRR341642|scaffold15363_3	31613		coverage	similarity	4	0
SRR341706|scaffold75_1	38028		coverage	similarity	2	0.0754717
SRR341612|scaffold22834_1	32364		coverage	similarity	1	0.0444444
SRR341614|scaffold81_2	23974		coverage	similarity	2	0.114286
SRR341642|scaffold34711_2	11769		coverage	similarity	3	0.0555556
SRR341612|scaffold272_3	21664		coverage	similarity	2	0
SRR341614|scaffold36316_1	16926			similarity	3	0
SRR341642|scaffold15363_2	10031		coverage	similarity	3	0
SRR341714|scaffold53973_3	14450			similarity	2	0
SRR341613|scaffold19886_6	14319			similarity	2	0
SRR341692|C659127_1	14142			similarity	2	0
SRR341702|scaffold6763_2	13408			similarity	3	0.0714286
SRR341613|scaffold33157_2	13372			similarity	3	0.0714286
SRR341649|scaffold54818_1	42543	crisprs		similarity	1	0.15625
SRR341613|scaffold33622_1	11645	crisprs		similarity	2	0.2
SRR341688|scaffold37182_2	28911	crisprs	coverage	similarity	14	0.209302
SRR341614|scaffold15633_7	11260	crisprs	coverage	similarity	11	0.0714286
SRR341709|scaffold25447_1	70276		coverage	similarity	17	0.19403
SRR341621|scaffold18984_5	34056		coverage	similarity	16	0.193548
SRR341646|scaffold32938_5	23457		coverage	similarity	16	0.2
SRR341621|scaffold18984_6	22541		coverage	similarity	18	0.130435
SRR341656|scaffold13599_5	22422		coverage	similarity	10	0.2
SRR341656|scaffold13599_4	22309		coverage	similarity	13	0.190476
SRR341621|scaffold18984_7	15729		coverage	similarity	15	0.294118
SRR341646|scaffold32938_4	15677		coverage	similarity	11	0.157895
SRR341656|scaffold13599_6	15472		coverage	similarity	15	0
SRR341614|scaffold4400_11	13480		coverage	similarity	8	0.2
SRR341691|scaffold12754_3	10803		coverage	similarity	11	0.1
SRR341615|scaffold41702_1	18109		coverage	similarity	48	0.277778
SRR341625|scaffold15479_1	11283		coverage	similarity	47	0.222222
SRR341699|scaffold58236_5	38364	crisprs		similarity	3	0.12963
SRR341618|scaffold21492_4	17230	crisprs		similarity	3	0.137931
SRR341618|scaffold21492_3	14868	crisprs		similarity	5	0.111111
SRR341637|scaffold9355_12	11197	crisprs		similarity	3	0.230769
SRR341642|scaffold29883_1	43262		coverage	similarity	8	0.0689655
SRR341664|scaffold6553_7	42965		coverage	similarity	6	0.0727273
SRR341620|scaffold12077_1	19773		coverage	similarity	8	0.0357143
SRR341620|scaffold882_1	12850		coverage	similarity	8	0.0625
SRR341621|scaffold19474_2	33957		coverage	similarity	7	0.137255
SRR341620|scaffold13771_4	24455		coverage	similarity	6	0.266667
SRR341719|scaffold35286_4	18302		coverage	similarity	6	0.133333
SRR341620|scaffold14743_4	11263		coverage	similarity	9	0.117647
SRR341664|scaffold58329_2	27124			similarity	6	0.166667
SRR341705|scaffold24413_5	25819			similarity	5	0.181818
SRR341658|scaffold25370_1	10738			similarity	2	0.136364
SRR341620|scaffold18980_16	10592			similarity	1	0.230769
SRR341666|scaffold48983_2	43341	crisprs		similarity	2	0.254237
SRR341654|scaffold37284_1	29973	crisprs		similarity	6	0.209302
SRR341707|scaffold73_2	15234	crisprs		similarity	6	0.192308
SRR341620|scaffold23404_3	11177	crisprs		similarity	7	0.272727
SRR341620|scaffold23957_1	22870	crisprs		similarity	16	0.133333
SRR341674|scaffold32640_1	12488			similarity	14	0.0526316
SRR341667|scaffold86_6	42543			similarity	2	0.0597015
SRR341620|scaffold47382_1	26173			similarity	2	0.0666667
SRR341620|scaffold47382_8	17803			similarity	2	0.0833333
SRR341620|scaffold47382_2	26664			similarity	2	0
SRR341667|scaffold86_3	14595			similarity	2	0
SRR341667|scaffold86_4	80254			similarity	2	0.0307692
SRR341620|scaffold47382_5	65194			similarity	2	0.047619
SRR341693|scaffold3382_3	61525	crisprs		similarity	1	0.188889
SRR341620|scaffold49453_1	32139	crisprs		similarity	11	0.22807
SRR341715|scaffold37752_3	17193	crisprs		similarity	14	0.0833333
SRR341674|scaffold32640_2	11813			similarity	13	0
SRR341683|scaffold60410_2	76709		coverage	similarity	8	0.136364
SRR341642|scaffold32172_2	75962		coverage	similarity	8	0.140625
SRR341664|scaffold6553_3	47675		coverage	similarity	8	0.107143
SRR341664|scaffold6553_4	24810		coverage	similarity	8	0.166667
SRR341620|scaffold67348_1	22228		coverage		8	0
SRR341620|scaffold65472_1	20161		coverage		8	0.0625
SRR341620|scaffold67271_1	12586		coverage	similarity	8	0
SRR341713|scaffold25609_3	48707	crisprs	coverage	similarity	1	0.119403
SRR341699|scaffold55417_2	48176	crisprs	coverage	similarity	2	0.136364
SRR341696|scaffold8324_11	35044	crisprs	coverage	similarity	1	0.133333
SRR341621|scaffold17912_16	26561		coverage	similarity	2	0.185185
SRR341621|scaffold52926_2	11083		coverage		70	0.0909091
SRR341654|scaffold5713_10	11076		coverage		71	0.0909091
SRR341659|scaffold16539_3	11063		coverage		69	0.0909091
SRR341683|scaffold22249_1	10883		coverage		70	0.0909091
SRR341632|scaffold37513_1	108492			similarity	5	0.0810811
SRR341621|scaffold54553_7	37970			similarity	5	0.0175439
SRR341621|scaffold54553_3	20135			similarity	4	0.157895
SRR341621|scaffold54553_6	18898			similarity	5	0.166667
SRR341621|scaffold54553_5	16641			similarity	4	0.111111
SRR341622|scaffold27873_6	16864			similarity	1	0.190476
SRR341705|scaffold4050_7	10158			similarity	2	0.266667
SRR341677|scaffold22967_1	43834	crisprs	coverage	similarity	12	0.0428571
SRR341623|scaffold10809_1	11354	crisprs	coverage	similarity	10	0.0555556
SRR341677|scaffold22967_3	22567	crisprs	coverage	similarity	8	0.0909091
SRR341623|scaffold5079_10	10842		coverage	similarity	12	0.0714286
SRR341696|scaffold12115_1	43649			similarity	4	0.146341
SRR341625|scaffold18991_11	15713			similarity	4	0.0625
SRR341626|scaffold261_3	17259			similarity	2	0.0454545
SRR341651|scaffold1634_1	16533			similarity	1	0.05
SRR341701|scaffold14981_3	14966			similarity	3	0
SRR341626|scaffold4295_1	10011			similarity	3	0
SRR341626|scaffold977_2	34321			similarity	3	0
SRR341701|scaffold14981_1	26797			similarity	3	0
SRR341628|scaffold16329_1	37062		coverage	similarity	8	0.0243902
SRR341709|scaffold68130_1	19718		coverage	similarity	8	0
SRR341643|scaffold71552_2	13683		coverage	similarity	7	0
SRR341709|C865299_1	11361		coverage	similarity	8	0.222222
SRR341637|scaffold4703_1	19794	crisprs		similarity	6	0.15
SRR341632|scaffold174_1	48989			similarity	11	0.290909
SRR341668|scaffold22182_1	45018			similarity	12	0.236364
SRR341658|scaffold56486_2	30648			similarity	13	0.290323
SRR341632|scaffold38788_3	23961			similarity	8	0.136364
SRR341725|scaffold47604_1	22785			similarity	7	0.181818
SRR341689|scaffold28681_1	11821			similarity	4	0
SRR341693|scaffold27178_5	11019			similarity	8	0.111111
SRR341698|scaffold16315_3	30751			similarity	3	0.297297
SRR341633|scaffold10723_15	21742			similarity	2	0.173913
SRR341661|scaffold49247_2	39700		coverage	similarity	2	0.147541
SRR341635|scaffold24013_1	18717			similarity	2	0.1875
SRR341698|scaffold40247_1	79091			similarity	3	0.178862
SRR341638|scaffold20915_2	58185			similarity	3	0.216867
SRR341635|scaffold24013_4	17285		coverage	similarity	3	0.2
SRR341694|scaffold5906_19	20539		coverage	similarity	23	0.138889
SRR341635|scaffold31415_1	13264			similarity	9	0.0416667
SRR341671|scaffold18407_7	35180			similarity	8	0.25
SRR341635|scaffold57995_2	31360			similarity	6	0.170732
SRR341685|scaffold36372_1	11116			similarity	8	0.277778
SRR341635|scaffold58081_1	101574			similarity	2	0.0229885
SRR341648|scaffold31511_5	32429			similarity	2	0.03125
SRR341648|scaffold31511_2	26331			similarity	2	0.0454545
SRR341648|scaffold31511_4	21904			similarity	2	0
SRR341648|scaffold31511_3	18337			similarity	2	0
SRR341689|scaffold30709_2	18572	crisprs		similarity	6	0.0434783
SRR341635|scaffold58099_1	17813	crisprs		similarity	6	0.0416667
SRR341718|scaffold23464_3	13388	crisprs		similarity	6	0
SRR341683|scaffold81_9	10074	crisprs		similarity	5	0.0666667
SRR341689|scaffold30709_3	17141	crisprs		similarity	6	0
SRR341718|scaffold23464_2	17118	crisprs		similarity	6	0
SRR341708|scaffold35291_5	17098	crisprs		similarity	7	0
SRR341635|scaffold58099_2	18681			similarity	6	0
SRR341683|scaffold81_7	12575			similarity	6	0
SRR341635|scaffold58099_3	30500	crisprs		similarity	5	0.151515
SRR341689|scaffold30709_4	31955			similarity	6	0.131579
SRR341718|scaffold23464_9	31793			similarity	6	0.131579
SRR341683|scaffold81_6	29755			similarity	6	0.16129
SRR341708|scaffold35291_7	10091			similarity	7	0.294118
SRR341689|scaffold30709_5	42029	crisprs		similarity	6	0.0392157
SRR341683|scaffold81_5	32408	crisprs		similarity	6	0.0540541
SRR341718|scaffold23464_8	39451			similarity	6	0.0416667
SRR341635|scaffold58099_4	35632			similarity	6	0.0512821
SRR341708|scaffold48547_9	11914			similarity	6	0
SRR341635|scaffold58150_1	162325			similarity	2	0.0717131
SRR341666|scaffold12094_3	66038			similarity	2	0.0550459
SRR341666|scaffold12094_2	58085			similarity	2	0.025641
SRR341666|scaffold12094_1	42830			similarity	2	0.191781
SRR341663|scaffold47943_3	51645	crisprs		similarity	3	0.283951
SRR341656|scaffold54143_1	42660	crisprs		similarity	2	0.253333
SRR341635|scaffold58197_1	37953	crisprs		similarity	2	0.205882
SRR341653|scaffold1628_5	28838	crisprs		similarity	2	0.265306
SRR341723|scaffold24693_1	18831	crisprs		similarity	2	0.25
SRR341693|scaffold5731_10	11611	crisprs		similarity	4	0.222222
SRR341705|scaffold9598_4	19047		coverage	similarity	7	0.166667
SRR341688|scaffold38445_1	14590		coverage	similarity	5	0.0454545
SRR341707|scaffold68145_4	12235		coverage	similarity	5	0.111111
SRR341636|scaffold30763_1	12019		coverage	similarity	2	0.0555556
SRR341636|scaffold3233_2	16755			similarity	2	0.166667
SRR341698|scaffold20986_1	14000			similarity	8	0.0714286
SRR341714|scaffold45891_2	53714			similarity	1	0.25
SRR341636|scaffold7_7	51783			similarity	2	0.220588
SRR341698|scaffold10296_4	45647			similarity	2	0.245902
SRR341671|scaffold44217_3	35812	crisprs	coverage	similarity	19	0.2
SRR341637|scaffold26987_2	16797	crisprs	coverage	similarity	21	0.047619
SRR341705|scaffold33016_1	14799			similarity	2	0
SRR341638|scaffold21223_4	14518			similarity	1	0.047619
SRR341639|scaffold21771_6	30758			similarity	2	0.127273
SRR341643|scaffold58561_2	12463			similarity	2	0.133333
SRR341671|scaffold51736_2	34810	crisprs		similarity	1	0.207547
SRR341724|scaffold8220_2	22521	crisprs		similarity	1	0.266667
SRR341639|scaffold28946_3	11643	crisprs		similarity	4	0.0769231
SRR341663|scaffold23053_2	11030	crisprs		similarity	2	0.266667
SRR341682|scaffold1112_3	30707			similarity	4	0.0612245
SRR341699|scaffold72_6	24368			similarity	3	0.0540541
SRR341640|scaffold23391_2	12182			similarity	4	0
SRR341683|scaffold65532_1	74166	crisprs	coverage	similarity	7	0.0348837
SRR341648|scaffold55263_1	86268		coverage	similarity	5	0.05
SRR341724|scaffold20072_1	61171		coverage	similarity	1	0.0606061
SRR341640|scaffold30155_1	52726		coverage	similarity	7	0.0151515
SRR341667|scaffold35803_3	51379		coverage	similarity	1	0.0816327
SRR341711|scaffold78091_1	45325		coverage	similarity	7	0.0178571
SRR341711|scaffold78091_2	40952		coverage	similarity	8	0.0909091
SRR341692|scaffold26366_1	39341		coverage	similarity	7	0
SRR341661|scaffold16485_7	38074		coverage	similarity	7	0.0769231
SRR341640|scaffold30155_2	33883		coverage	similarity	7	0.0909091
SRR341692|scaffold47831_1	33711		coverage	similarity	8	0.09375
SRR341716|scaffold9011_2	27589		coverage	similarity	6	0.133333
SRR341724|scaffold20072_2	25771			similarity	2	0
SRR341698|scaffold5062_4	18510		coverage	similarity	6	0
SRR341698|scaffold4363_2	12453		coverage		8	0
SRR341716|scaffold9011_3	12185		coverage	similarity	4	0
SRR341661|scaffold16485_8	11929		coverage	similarity	6	0.0909091
SRR341690|scaffold15728_2	16056			similarity	19	0.269231
SRR341641|scaffold57073_2	10226			similarity	21	0.294118
SRR341711|scaffold5639_4	25079	crisprs		similarity	6	0.21875
SRR341642|scaffold11906_1	20627	crisprs		similarity	6	0.222222
SRR341675|scaffold32235_1	48746			similarity	1	0.209677
SRR341642|scaffold25567_4	17503			similarity	8	0.105263
SRR341688|scaffold36541_6	10627			similarity	8	0.2
SRR341683|scaffold60410_3	35840		coverage	similarity	8	0.0588235
SRR341664|scaffold6553_6	27686		coverage	similarity	8	0.075
SRR341642|scaffold32172_3	10175		coverage	similarity	8	0.133333
SRR341664|scaffold65085_2	19490			similarity	2	0.15625
SRR341643|scaffold24380_13	10260			similarity	2	0.2
SRR341664|scaffold65085_5	35671			similarity	2	0.103448
SRR341643|scaffold24380_4	10163			similarity	2	0.0909091
SRR341663|scaffold23322_2	15060			similarity	6	0.210526
SRR341669|scaffold34194_3	15059			similarity	6	0.210526
SRR341643|scaffold42447_1	11786			similarity	7	0.266667
SRR341690|scaffold8571_4	57230			similarity	5	0.0526316
SRR341643|scaffold46763_3	52509			similarity	3	0.0588235
SRR341690|scaffold8571_2	31324	crisprs		similarity	6	0
SRR341643|scaffold46763_5	23981	crisprs		similarity	6	0.037037
SRR341686|scaffold9337_1	19285	crisprs	coverage	similarity	2	0.235294
SRR341643|scaffold61340_7	13643	crisprs	coverage	similarity	3	0.285714
SRR341654|scaffold37466_1	15357		coverage	similarity	3	0.111111
SRR341643|scaffold72248_1	15089		coverage	similarity	4	0.111111
SRR341646|scaffold75_1	14408		coverage	similarity	4	0.0588235
SRR341709|scaffold11140_1	10488		coverage	similarity	4	0.0769231
SRR341648|scaffold49212_1	51947		coverage	similarity	6	0.0505051
SRR341647|C821923_1	13420		coverage	similarity	6	0
SRR341647|scaffold59022_3	10967			similarity	5	0.0952381
SRR341647|scaffold59297_1	10753		coverage	similarity	5	0.047619
SRR341647|scaffold52283_1	10047		coverage	similarity	6	0.0416667
SRR341647|scaffold28597_33	49553		coverage	similarity	8	0.0980392
SRR341685|scaffold29175_2	33847		coverage	similarity	1	0.111111
SRR341647|scaffold59022_1	41113			similarity	4	0.0784314
SRR341648|scaffold49212_2	36298		coverage	similarity	4	0.0952381
SRR341705|scaffold17844_1	22171		coverage	similarity	29	0.241379
SRR341648|C706454_1	22155		coverage	similarity	26	0.233333
SRR341685|scaffold37120_1	22132		coverage	similarity	26	0.233333
SRR341648|C706558_1	35866	crisprs		similarity	2	0.176471
SRR341722|scaffold39301_1	32373	crisprs		similarity	2	0.111111
SRR341687|scaffold20197_1	88160		coverage	similarity	4	0
SRR341702|scaffold49770_2	62798		coverage	similarity	4	0
SRR341648|scaffold283_1	18072		coverage		4	0
SRR341648|scaffold15784_2	17708		coverage	similarity	4	0
SRR341690|scaffold19700_1	16872		coverage		4	0
SRR341702|scaffold74983_1	16672		coverage	similarity	4	0
SRR341648|scaffold20568_5	15274		coverage		4	0
SRR341690|scaffold14014_6	10069		coverage	similarity	4	0
SRR341648|scaffold55128_3	70107			similarity	3	0.0375
SRR341711|scaffold339_20	17397			similarity	3	0.0454545
SRR341711|scaffold339_7	13514			similarity	3	0.0588235
SRR341674|scaffold28515_6	44245		coverage	similarity	1	0
SRR341648|scaffold55237_1	28289		coverage	similarity	1	0
SRR341664|scaffold6713_11	21757			similarity	1	0.0526316
SRR341664|scaffold6713_12	12258		coverage	similarity	1	0
SRR341721|scaffold147_1	48713	crisprs		similarity	4	0.271186
SRR341648|scaffold55283_1	41291	crisprs		similarity	4	0.155172
SRR341695|scaffold26583_1	27192	crisprs		similarity	3	0.111111
SRR341680|scaffold24298_1	16419			similarity	3	0.15
SRR341653|scaffold15613_10	16058			similarity	4	0.15
SRR341723|scaffold23962_2	15919			similarity	4	0.190476
SRR341670|scaffold90528_3	14817			similarity	6	0.101695
SRR341656|scaffold25735_1	13869			similarity	8	0.0769231
SRR341670|scaffold90033_1	13453			similarity	8	0.037037
SRR341724|scaffold21896_1	29667	crisprs		similarity	2	0.0465116
SRR341656|scaffold54773_2	27127			similarity	2	0.0444444
SRR341658|scaffold13799_1	30757	crisprs		similarity	1	0
SRR341695|scaffold31712_1	13341			similarity	2	0
SRR341683|scaffold56722_1	20938			similarity	5	0.138889
SRR341722|scaffold32926_3	14848			similarity	5	0.0384615
SRR341658|scaffold44566_2	10634			similarity	5	0.0526316
SRR341709|scaffold37264_2	14938			similarity	12	0.166667
SRR341658|scaffold44566_4	12486			similarity	11	0.222222
SRR341717|scaffold28329_1	16052			similarity	1	0.0526316
SRR341659|scaffold45189_1	14402			similarity	1	0.0555556
SRR341703|scaffold14181_3	39783			similarity	6	0.240741
SRR341660|scaffold29288_6	25269			similarity	6	0.151515
SRR341713|scaffold32135_1	22214			similarity	4	0.0769231
SRR341660|scaffold29288_5	13899			similarity	11	0.291667
SRR341705|scaffold15304_7	17530		coverage	similarity	4	0
SRR341661|scaffold23184_1	16292		coverage	similarity	5	0
SRR341665|scaffold20005_2	36679	crisprs	coverage	similarity	3	0.204082
SRR341663|scaffold36073_3	22015	crisprs	coverage	similarity	8	0.225806
SRR341700|scaffold41416_11	11060		coverage	similarity	6	0.235294
SRR341669|scaffold45210_2	36586			similarity	4	0.181818
SRR341663|scaffold45486_1	27288			similarity	4	0.0909091
SRR341668|scaffold8367_1	10287			similarity	3	0.166667
SRR341705|scaffold43148_1	35660			similarity	32	0.263158
SRR341663|scaffold50361_1	11182		coverage	similarity	39	0.272727
SRR341679|scaffold58571_1	16925			similarity	33	0.272727
SRR341664|scaffold13346_3	14605			similarity	33	0.227273
SRR341664|scaffold58329_1	25940		coverage	similarity	6	0.107143
SRR341705|scaffold24413_4	21114		coverage	similarity	7	0.136364
SRR341698|scaffold38691_2	15652			similarity	2	0.0555556
SRR341664|scaffold65397_2	11474			similarity	3	0.111111
SRR341681|scaffold13782_1	10545			similarity	3	0.111111
SRR341721|scaffold53099_3	35150	crisprs		similarity	3	0.0869565
SRR341667|scaffold63149_2	24086	crisprs			3	0.0857143
SRR341665|scaffold44853_1	16417	crisprs			3	0.0434783
SRR341671|scaffold4774_1	16495	crisprs		similarity	10	0.222222
SRR341666|scaffold26573_4	10354	crisprs		similarity	8	0.1
SRR341682|scaffold23838_1	15928	crisprs	coverage	similarity	5	0
SRR341667|scaffold62785_1	11949	crisprs	coverage	similarity	3	0
SRR341709|scaffold62785_1	13867			similarity	2	0.111111
SRR341668|scaffold21683_1	10518			similarity	2	0.047619
SRR341690|scaffold20431_5	19686		coverage	similarity	8	0
SRR341670|scaffold22367_7	11306		coverage	similarity	11	0
SRR341677|scaffold20709_1	48036	crisprs		similarity	6	0.0338983
SRR341670|scaffold46210_2	23374	crisprs		similarity	9	0
SRR341696|scaffold9879_4	12938	crisprs		similarity	14	0
SRR341687|scaffold56469_5	95806		coverage	similarity	4	0.0828025
SRR341670|scaffold64018_1	13131		coverage	similarity	3	0.166667
SRR341687|scaffold56469_4	22804		coverage		4	0
SRR341670|scaffold64018_7	11136		coverage		4	0
SRR341706|scaffold3593_2	26786	crisprs	coverage	similarity	2	0.1
SRR341670|scaffold75609_5	15980	crisprs	coverage	similarity	3	0.105263
SRR341674|scaffold30790_1	14378			similarity	27	0
SRR341677|scaffold711_5	13376			similarity	32	0
SRR341675|scaffold27483_3	33103		coverage	similarity	8	0.170213
SRR341692|scaffold4799_2	13492		coverage	similarity	9	0.0555556
SRR341675|scaffold48690_1	25878			similarity	1	0.139535
SRR341704|scaffold49720_2	15861			similarity	2	0.115385
SRR341676|scaffold20668_5	28369	crisprs		similarity	1	0.217391
SRR341697|scaffold6512_2	10239	crisprs		similarity	1	0.222222
SRR341713|scaffold24275_1	40597			similarity	1	0
SRR341678|C423975_1	36114			similarity	1	0
SRR341714|scaffold47045_2	13596			similarity	1	0
SRR341714|scaffold47045_3	12715			similarity	1	0
SRR341682|scaffold1112_8	24021			similarity	3	0.0769231
SRR341682|scaffold40874_2	13847			similarity	3	0.04
SRR341699|scaffold45610_1	13234			similarity	4	0.0434783
SRR341724|scaffold10318_1	33209		coverage	similarity	15	0.2
SRR341725|scaffold10197_9	16454			similarity	14	0
SRR341682|scaffold3905_57	11856		coverage	similarity	11	0
SRR341697|scaffold22550_11	11550			similarity	15	0.15
SRR341696|scaffold18470_3	84953		coverage	similarity	4	0.0804598
SRR341682|scaffold72_1	23990		coverage	similarity	3	0.1
SRR341683|scaffold8272_3	57250		coverage	similarity	3	0.294118
SRR341711|scaffold37026_8	25267		coverage	similarity	15	0.266667
SRR341715|scaffold37752_2	19860			similarity	17	0.1
SRR341686|scaffold41600_1	15313			similarity	6	0
SRR341688|scaffold9_4	17815			similarity	2	0.24
SRR341705|scaffold33135_1	10988			similarity	2	0.111111
SRR341691|C512465_1	18409	crisprs		similarity	2	0.0526316
SRR341718|scaffold16366_1	18892			similarity	2	0.0434783
SRR341708|scaffold27198_2	18679			similarity	2	0.0434783
SRR341707|scaffold24196_2	32927	crisprs		similarity	1	0.0416667
SRR341705|scaffold33952_1	16769	crisprs		similarity	1	0.0434783
SRR341718|scaffold20333_3	10456			similarity	2	0
SRR341708|scaffold32384_3	10409			similarity	2	0
SRR341718|scaffold15823_4	11465			similarity	2	0.217391
SRR341708|scaffold604_10	11428			similarity	2	0.173913
SRR341718|scaffold15823_5	45977			similarity	2	0.0714286
SRR341708|scaffold604_12	25233			similarity	2	0.0681818
SRR341708|scaffold604_13	18066			similarity	2	0.0434783
SRR341718|scaffold15823_2	29671			similarity	2	0.1
SRR341708|scaffold604_3	10777			similarity	2	0.166667
SRR341709|scaffold55811_1	16066			similarity	20	0.285714
SRR341711|scaffold29562_5	11110			similarity	18	0.285714
SRR341725|scaffold13734_25	33297		coverage	similarity	6	0.116279
SRR341719|scaffold35286_7	12384		coverage	similarity	6	0.153846
SRR341643|scaffold49025_2	114023	crisprs		similarity	2	0.0347826
SRR341705|scaffold46287_2	95583	crisprs		similarity	2	0.0729167
SRR341631|scaffold10481_1	94908	crisprs		similarity	1	0.0515464
SRR341658|scaffold56543_4	86366	crisprs		similarity	4	0.260274
SRR341634|scaffold12163_17	84125	crisprs		similarity	1	0.125
SRR341621|scaffold33174_1	83779	crisprs		similarity	1	0.020202
SRR341604|scaffold12779_2	81078	crisprs	coverage	similarity	3	0.0991736
SRR341707|scaffold68272_1	78729	crisprs		similarity	1	0.0594059
SRR341614|scaffold56350_1	78266	crisprs		similarity	1	0.155556
SRR341614|scaffold49650_2	76624	crisprs		similarity	1	0.265487
SRR341665|scaffold44853_2	76422	crisprs		similarity	1	0.0277778
SRR341585|scaffold4093_2	73009	crisprs		similarity	1	0.162393
SRR341667|scaffold63149_1	71081	crisprs		similarity	1	0.039604
SRR341667|scaffold63214_1	66515	crisprs		similarity	1	0.168675
SRR341667|scaffold63213_1	66434	crisprs		similarity	1	0.0833333
SRR341707|scaffold41399_1	65760	crisprs		similarity	5	0.222222
SRR341657|C196781_1	64578	crisprs	coverage	similarity	3	0.216981
SRR341634|scaffold12163_18	64358	crisprs		similarity	1	0.0865385
SRR341714|scaffold55066_2	58623	crisprs		similarity	5	0.236111
SRR341648|scaffold55273_1	57148	crisprs		similarity	1	0.16129
SRR341635|scaffold58319_2	56293	crisprs		similarity	2	0.210526
SRR341691|C512703_1	53688	crisprs		similarity	1	0.126437
SRR341673|scaffold14908_1	53369	crisprs		similarity	2	0.264151
SRR341650|scaffold25627_3	53134	crisprs		similarity	2	0.109756
SRR341704|scaffold59831_2	52727	crisprs		similarity	2	0.178571
SRR341705|scaffold7675_3	52620	crisprs		similarity	1	0.228571
SRR341662|scaffold52049_1	51388	crisprs		similarity	1	0.257576
SRR341707|scaffold69860_1	50946	crisprs		similarity	1	0.118421
SRR341699|scaffold60255_1	50476	crisprs		similarity	1	0.285714
SRR341657|scaffold4556_3	49943	crisprs		similarity	1	0.245614
SRR341593|scaffold57948_1	49349	crisprs		similarity	1	0.219178
SRR341658|scaffold8150_2	48312	crisprs		similarity	1	0.142857
SRR341674|scaffold49506_1	47317	crisprs		similarity	2	0.207547
SRR341689|scaffold6782_3	47097	crisprs		similarity	5	0.254237
SRR341633|scaffold48941_1	46775	crisprs		similarity	1	0
SRR341594|scaffold474_1	46567	crisprs		similarity	1	0.09375
SRR341705|scaffold3826_2	46431	crisprs		similarity	1	0.193548
SRR341590|scaffold36129_1	46052	crisprs		similarity	1	0.131579
SRR341707|scaffold69753_1	46018	crisprs		similarity	2	0.151163
SRR341707|scaffold69574_1	45557	crisprs		similarity	2	0.296296
SRR341658|scaffold23779_1	44488	crisprs		similarity	1	0.254237
SRR341700|C641704_1	44299	crisprs		similarity	1	0.246575
SRR341642|scaffold23510_11	42685	crisprs		similarity	1	0.241935
SRR341714|scaffold55101_1	42656	crisprs		similarity	1	0.288462
SRR341721|scaffold52788_2	42629	crisprs		similarity	2	0.111111
SRR341588|scaffold3463_7	42443	crisprs		similarity	1	0.272727
SRR341606|scaffold49556_1	42290	crisprs		similarity	1	0.188406
SRR341725|scaffold39_5	41411	crisprs	coverage	similarity	6	0.169231
SRR341590|scaffold52696_1	40967	crisprs		similarity	1	0.181818
SRR341604|scaffold463_10	40944	crisprs		similarity	2	0.139535
SRR341682|scaffold10693_2	39795	crisprs		similarity	3	0.191489
SRR341633|scaffold48506_1	39326	crisprs		similarity	1	0.275862
SRR341635|scaffold58201_3	39311	crisprs		similarity	2	0.0714286
SRR341590|scaffold6132_4	39293	crisprs		similarity	3	0.12069
SRR341593|scaffold58045_1	39265	crisprs		similarity	1	0.176471
SRR341678|scaffold12257_5	39209	crisprs		similarity	8	0.207547
SRR341585|scaffold56569_4	39195	crisprs		similarity	1	0.0789474
SRR341723|scaffold14182_2	39169	crisprs		similarity	1	0.0909091
SRR341623|scaffold9582_1	39130	crisprs		similarity	1	0.280702
SRR341643|scaffold72271_3	39094	crisprs		similarity	1	0.15942
SRR341670|scaffold89824_3	38755	crisprs		similarity	1	0.0943396
SRR341694|scaffold28228_3	37988	crisprs		similarity	1	0.159091
SRR341662|scaffold46228_1	37935	crisprs		similarity	2	0.298246
SRR341680|scaffold6518_3	37513	crisprs		similarity	1	0
SRR341613|scaffold33548_1	37225	crisprs		similarity	5	0.0222222
SRR341700|scaffold28217_1	37176	crisprs		similarity	1	0.230769
SRR341667|scaffold2445_1	36460	crisprs		similarity	2	0.204082
SRR341593|scaffold55666_3	36438	crisprs		similarity	1	0.125
SRR341670|scaffold90529_1	36413	crisprs		similarity	1	0.263158
SRR341693|scaffold30318_1	36269	crisprs		similarity	4	0.181818
SRR341695|scaffold54465_1	36253	crisprs		similarity	3	0.142857
SRR341593|scaffold39936_1	36078	crisprs		similarity	2	0.183673
SRR341593|scaffold54507_2	35601	crisprs	coverage	similarity	2	0.267857
SRR341675|scaffold9164_4	35199	crisprs		similarity	2	0.145455
SRR341642|scaffold26437_2	34897	crisprs		similarity	6	0.218182
SRR341680|scaffold19736_7	34754	crisprs		similarity	1	0.25
SRR341690|scaffold10905_1	34466	crisprs		similarity	6	0.229167
SRR341621|scaffold37415_1	33922	crisprs		similarity	2	0.0925926
SRR341682|scaffold34515_1	33747	crisprs		similarity	2	0.245283
SRR341654|scaffold37496_1	33742	crisprs		similarity	1	0.0909091
SRR341584|scaffold36599_1	33660	crisprs		similarity	2	0.25641
SRR341594|scaffold35098_1	33393	crisprs		similarity	12	0.234043
SRR341650|scaffold25627_7	33256	crisprs		similarity	2	0.235294
SRR341691|scaffold10340_5	33171	crisprs		similarity	1	0.243243
SRR341704|C652264_1	33034	crisprs		similarity	2	0.219512
SRR341643|scaffold72065_1	32339	crisprs	coverage	similarity	2	0.0681818
SRR341658|scaffold27178_4	32199	crisprs	coverage	similarity	20	0.288889
SRR341637|scaffold14211_1	32161	crisprs		similarity	1	0.137255
SRR341593|scaffold9042_1	31826	crisprs		similarity	2	0.297872
SRR341642|scaffold30707_2	31803	crisprs		similarity	4	0.294118
SRR341658|scaffold14338_1	31720	crisprs		similarity	1	0.116279
SRR341601|scaffold4073_1	31710	crisprs		similarity	5	0.171429
SRR341620|scaffold67413_1	31694	crisprs		similarity	1	0.133333
SRR341680|scaffold23067_1	31601	crisprs		similarity	2	0.232558
SRR341635|scaffold44904_3	31116	crisprs		similarity	2	0.0869565
SRR341664|scaffold65575_1	31059	crisprs		similarity	1	0.04
SRR341666|scaffold26573_10	30806	crisprs	coverage	similarity	7	0.227273
SRR341670|scaffold89156_1	30554	crisprs		similarity	4	0.205882
SRR341628|scaffold35973_2	30345	crisprs		similarity	3	0.294118
SRR341644|scaffold22743_2	30219	crisprs		similarity	7	0.275862
SRR341724|scaffold13632_2	29795	crisprs		similarity	2	0.27027
SRR341613|scaffold33267_2	29647	crisprs		similarity	1	0.0857143
SRR341609|scaffold804_15	29294	crisprs		similarity	3	0.222222
SRR341617|scaffold2199_6	28963	crisprs		similarity	1	0.157895
SRR341670|scaffold13671_1	28445	crisprs		similarity	1	0.137255
SRR341654|scaffold37496_3	28427	crisprs		similarity	1	0.0930233
SRR341683|C812420_1	28352	crisprs		similarity	2	0.0487805
SRR341583|scaffold56754_2	28165	crisprs		similarity	2	0.0357143
SRR341613|scaffold33622_2	27864	crisprs		similarity	1	0.181818
SRR341696|C734532_1	27762	crisprs		similarity	4	0.0714286
SRR341652|scaffold18477_1	27724	crisprs		similarity	3	0.272727
SRR341698|scaffold17870_1	27538	crisprs		similarity	1	0.181818
SRR341714|scaffold41127_7	27412	crisprs		similarity	3	0.153846
SRR341699|scaffold7137_7	27262	crisprs		similarity	1	0.152174
SRR341686|scaffold22855_12	27256	crisprs		similarity	4	0.27027
SRR341667|scaffold14738_8	27238	crisprs		similarity	1	0.111111
SRR341648|scaffold55213_1	27175	crisprs		similarity	1	0.0952381
SRR341607|scaffold914_2	27161	crisprs		similarity	2	0.0857143
SRR341585|scaffold52190_2	26943	crisprs		similarity	1	0.0952381
SRR341619|scaffold9628_2	26496	crisprs		similarity	1	0.0384615
SRR341707|scaffold314_2	26429	crisprs		similarity	1	0.0909091
SRR341638|scaffold20868_1	26392	crisprs		similarity	1	0.225
SRR341619|scaffold31099_1	26215	crisprs		similarity	3	0.097561
SRR341667|scaffold54914_7	26110	crisprs		similarity	1	0.27027
SRR341597|scaffold8594_4	26100	crisprs		similarity	4	0.0666667
SRR341722|C476798_1	26078	crisprs		similarity	2	0.0714286
SRR341650|scaffold25627_5	25730	crisprs		similarity	2	0.0377358
SRR341667|scaffold63216_1	25682	crisprs		similarity	1	0.0731707
SRR341644|C362611_1	25663	crisprs		similarity	1	0
SRR341657|scaffold12062_3	25534	crisprs		similarity	1	0.145833
SRR341682|C557921_1	25416	crisprs		similarity	1	0.0555556
SRR341670|scaffold30520_1	25186	crisprs		similarity	1	0.121951
SRR341685|scaffold27658_1	25137	crisprs		similarity	1	0.285714
SRR341608|scaffold38528_1	25073	crisprs		similarity	1	0.115385
SRR341596|scaffold26298_3	25070	crisprs		similarity	1	0.138889
SRR341617|scaffold25489_2	25064	crisprs		similarity	1	0.181818
SRR341593|scaffold58058_1	25026	crisprs		similarity	2	0.162791
SRR341622|scaffold27873_8	25018	crisprs		similarity	1	0.166667
SRR341584|scaffold36501_1	24907	crisprs		similarity	3	0.0208333
SRR341591|scaffold42835_3	24754	crisprs		similarity	1	0.06
SRR341625|scaffold44595_1	24679	crisprs		similarity	1	0.138889
SRR341675|scaffold1689_27	24634	crisprs		similarity	1	0.258065
SRR341616|scaffold33713_2	24342	crisprs		similarity	4	0.205128
SRR341640|scaffold43352_1	24324	crisprs		similarity	4	0.122449
SRR341716|scaffold21260_3	24311	crisprs		similarity	1	0.176471
SRR341642|scaffold34730_1	24277	crisprs		similarity	5	0.241379
SRR341590|scaffold52526_1	23854	crisprs		similarity	1	0.228571
SRR341598|scaffold28659_3	23774	crisprs		similarity	1	0.184211
SRR341670|scaffold30520_2	23758	crisprs		similarity	1	0.2
SRR341670|scaffold86174_2	23584	crisprs		similarity	1	0.176471
SRR341609|scaffold804_5	23302	crisprs		similarity	5	0.16
SRR341725|C573817_1	23286	crisprs		similarity	6	0.1875
SRR341688|scaffold26147_1	23261	crisprs		similarity	2	0.172414
SRR341686|scaffold6891_4	23249	crisprs		similarity	4	0.148148
SRR341696|scaffold31193_1	23181	crisprs		similarity	6	0.037037
SRR341612|scaffold37667_2	23159	crisprs		similarity	1	0.0555556
SRR341659|scaffold32332_1	23035	crisprs		similarity	1	0.075
SRR341636|scaffold11153_3	22758	crisprs		similarity	2	0.186047
SRR341654|scaffold37433_1	22701	crisprs		similarity	4	0.238095
SRR341631|scaffold4134_2	22669	crisprs		similarity	2	0.285714
SRR341610|scaffold12432_2	22631	crisprs		similarity	1	0.28125
SRR341657|scaffold1957_2	22581	crisprs	coverage	similarity	9	0.297297
SRR341705|scaffold26243_3	22530	crisprs		similarity	1	0.0588235
SRR341716|scaffold5951_6	22339	crisprs	coverage	similarity	5	0.1
SRR341650|scaffold25627_4	22269	crisprs		similarity	2	0.106383
SRR341665|scaffold33487_2	22149	crisprs		similarity	1	0.0555556
SRR341614|scaffold22388_3	22015	crisprs		similarity	2	0.0731707
SRR341721|scaffold52788_1	21874	crisprs		similarity	1	0.0833333
SRR341665|scaffold44817_1	21752	crisprs		similarity	1	0.0909091
SRR341664|scaffold6713_7	21656	crisprs	coverage	similarity	1	0.125
SRR341725|scaffold44706_1	21623	crisprs	coverage	similarity	1	0.269231
SRR341614|scaffold56299_3	21615	crisprs	coverage	similarity	5	0
SRR341705|scaffold10574_3	21530	crisprs		similarity	2	0.25
SRR341585|scaffold39187_4	21423	crisprs		similarity	5	0.107143
SRR341690|scaffold18404_13	21278	crisprs		similarity	3	0.0555556
SRR341601|scaffold52855_1	21144	crisprs		similarity	1	0.119048
SRR341610|scaffold7875_1	21109	crisprs		similarity	2	0.037037
SRR341725|scaffold11058_9	20902	crisprs	coverage	similarity	8	0.0689655
SRR341597|scaffold10681_1	20723	crisprs		similarity	1	0.0666667
SRR341593|scaffold56832_1	20612	crisprs		similarity	1	0.225806
SRR341715|scaffold37752_4	20578	crisprs		similarity	21	0.264706
SRR341664|scaffold51085_2	20386	crisprs		similarity	1	0
SRR341648|scaffold251_9	20384	crisprs		similarity	1	0.192308
SRR341669|scaffold381_1	20295	crisprs		similarity	1	0.21875
SRR341663|scaffold23053_6	20274	crisprs		similarity	1	0.25
SRR341657|scaffold12792_1	20221	crisprs		similarity	3	0
SRR341721|scaffold52788_3	19923	crisprs		similarity	1	0.105263
SRR341695|scaffold54624_2	19905	crisprs		similarity	2	0
SRR341638|scaffold21018_1	19756	crisprs		similarity	3	0.241379
SRR341665|scaffold43714_2	19711	crisprs		similarity	2	0.08
SRR341725|C573709_1	19622	crisprs		similarity	1	0.264706
SRR341658|scaffold13800_1	19411	crisprs		similarity	1	0.153846
SRR341670|scaffold36840_6	19343	crisprs			2	0.103448
SRR341613|scaffold33285_1	19298	crisprs		similarity	1	0.258065
SRR341699|scaffold257_1	19165	crisprs		similarity	2	0.16129
SRR341664|scaffold58266_1	19107	crisprs		similarity	1	0
SRR341635|scaffold58317_1	19030	crisprs		similarity	3	0.212121
SRR341602|scaffold31976_1	19018	crisprs	coverage	similarity	6	0.037037
SRR341675|scaffold9164_2	18996	crisprs		similarity	1	0.166667
SRR341724|scaffold690_6	18958	crisprs		similarity	1	0.108108
SRR341658|scaffold19551_3	18949	crisprs	coverage	similarity	25	0.193548
SRR341639|scaffold23774_2	18771	crisprs		similarity	1	0.133333
SRR341651|scaffold1309_14	18743	crisprs		similarity	4	0.136364
SRR341711|scaffold72024_3	18680	crisprs		similarity	1	0.1
SRR341623|scaffold10943_3	18513	crisprs		similarity	1	0.142857
SRR341723|scaffold14182_3	18416	crisprs		similarity	1	0.0882353
SRR341685|scaffold32640_3	18301	crisprs		similarity	2	0.241379
SRR341605|scaffold1588_2	18289	crisprs		similarity	1	0.0625
SRR341583|C717742_1	18256	crisprs		similarity	2	0.12
SRR341700|scaffold42567_1	18187	crisprs		similarity	1	0.166667
SRR341585|scaffold8526_1	18069	crisprs		similarity	1	0.0833333
SRR341670|scaffold36840_2	18041	crisprs		similarity	2	0
SRR341612|scaffold37667_3	17998	crisprs		similarity	1	0.0625
SRR341690|scaffold7896_4	17979	crisprs		similarity	10	0.16
SRR341630|scaffold279_2	17969	crisprs		similarity	5	0.277778
SRR341648|scaffold251_4	17961	crisprs		similarity	3	0.0333333
SRR341705|C674283_1	17944	crisprs		similarity	2	0.047619
SRR341725|scaffold45529_2	17856	crisprs		similarity	15	0.285714
SRR341664|scaffold28054_1	17807	crisprs		similarity	1	0.08
SRR341667|scaffold10836_2	17803	crisprs		similarity	1	0.103448
SRR341608|scaffold1369_3	17791	crisprs		similarity	1	0.129032
SRR341662|scaffold52940_2	17785	crisprs		similarity	4	0.166667
SRR341695|scaffold27481_1	17724	crisprs		similarity	1	0.0952381
SRR341682|scaffold42781_1	17656	crisprs		similarity	2	0.171429
SRR341585|scaffold36849_1	17600	crisprs		similarity	1	0.291667
SRR341658|scaffold37749_1	17587	crisprs		similarity	14	0.285714
SRR341613|scaffold33622_3	17574	crisprs		similarity	1	0.21875
SRR341706|scaffold56089_2	17514	crisprs		similarity	3	0.130435
SRR341706|scaffold3593_1	17420	crisprs		similarity	1	0.15625
SRR341725|scaffold47596_2	17354	crisprs		similarity	1	0.142857
SRR341637|scaffold19766_4	17263	crisprs	coverage	similarity	18	0.25
SRR341673|scaffold5447_4	17099	crisprs		similarity	1	0.206897
SRR341676|scaffold56797_1	16969	crisprs		similarity	1	0.290323
SRR341717|scaffold27301_2	16839	crisprs	coverage	similarity	8	0
SRR341599|scaffold67494_4	16753	crisprs		similarity	1	0.0333333
SRR341599|scaffold11952_4	16674	crisprs		similarity	2	0.114286
SRR341683|scaffold42751_1	16652	crisprs		similarity	1	0.178571
SRR341607|scaffold920_41	16642	crisprs		similarity	1	0.0434783
SRR341688|scaffold38271_2	16582	crisprs		similarity	3	0
SRR341583|scaffold56826_1	16456	crisprs		similarity	1	0
SRR341611|scaffold16344_2	16419	crisprs		similarity	1	0.222222
SRR341610|scaffold380_3	16407	crisprs		similarity	1	0.210526
SRR341694|C361448_1	16389	crisprs		similarity	1	0.148148
SRR341618|scaffold48389_1	16383	crisprs		similarity	5	0.0833333
SRR341643|scaffold71877_1	16373	crisprs		similarity	2	0.190476
SRR341651|scaffold219_4	16345	crisprs		similarity	1	0.212121
SRR341617|scaffold37757_1	16304	crisprs	coverage	similarity	4	0.05
SRR341635|scaffold58201_1	16227	crisprs		similarity	1	0
SRR341705|scaffold46818_2	16213	crisprs		similarity	1	0
SRR341707|scaffold3938_4	16212	crisprs		similarity	2	0.266667
SRR341594|scaffold28929_3	16197	crisprs		similarity	4	0.2
SRR341647|scaffold50407_1	16194	crisprs		similarity	1	0.0952381
SRR341676|scaffold22038_1	16190	crisprs		similarity	4	0.166667
SRR341651|scaffold9577_8	16104	crisprs		similarity	1	0
SRR341706|scaffold14301_57	16013	crisprs		similarity	1	0.1
SRR341683|scaffold3755_3	16007	crisprs	coverage	similarity	1	0
SRR341683|scaffold17907_1	15988	crisprs		similarity	1	0.25
SRR341591|scaffold59785_5	15974	crisprs		similarity	8	0.0666667
SRR341594|scaffold35098_2	15946	crisprs		similarity	13	0.148148
SRR341677|scaffold6116_2	15843	crisprs		similarity	2	0.166667
SRR341618|scaffold25196_2	15785	crisprs		similarity	8	0.190476
SRR341586|scaffold2825_2	15765	crisprs		similarity	5	0.172414
SRR341675|scaffold35581_4	15679	crisprs		similarity	10	0.125
SRR341705|scaffold9573_2	15591	crisprs	coverage	similarity	2	0.0454545
SRR341635|scaffold58316_1	15570	crisprs		similarity	1	0
SRR341670|scaffold28531_1	15569	crisprs		similarity	1	0.115385
SRR341670|scaffold8618_3	15554	crisprs	coverage	similarity	4	0
SRR341709|scaffold30912_6	15544	crisprs		similarity	1	0.125
SRR341661|scaffold48466_2	15423	crisprs		similarity	1	0.12
SRR341683|scaffold29076_1	15304	crisprs		similarity	1	0.166667
SRR341694|scaffold28119_5	15294	crisprs		similarity	3	0.2
SRR341719|scaffold16005_1	15262	crisprs	coverage	similarity	4	0.1
SRR341629|scaffold10215_4	15254	crisprs		similarity	2	0.0357143
SRR341657|scaffold12062_4	15247	crisprs		similarity	1	0.125
SRR341605|scaffold1588_1	15157	crisprs		similarity	1	0.25
SRR341694|scaffold28424_2	15130	crisprs		similarity	3	0.210526
SRR341670|scaffold9_2	15101	crisprs		similarity	25	0.0769231
SRR341700|scaffold44055_2	15070	crisprs		similarity	1	0.210526
SRR341674|scaffold21827_4	15058	crisprs		similarity	1	0.111111
SRR341711|scaffold77491_1	14998	crisprs		similarity	2	0.0526316
SRR341691|scaffold39159_1	14938	crisprs		similarity	1	0
SRR341676|scaffold22037_1	14925	crisprs		similarity	3	0.285714
SRR341698|scaffold15684_11	14906	crisprs		similarity	1	0.1
SRR341688|scaffold38445_2	14869	crisprs		similarity	4	0.25
SRR341683|scaffold66179_1	14852	crisprs		similarity	1	0.0625
SRR341658|scaffold20183_3	14807	crisprs		similarity	1	0.0555556
SRR341637|scaffold4193_2	14769	crisprs	coverage	similarity	4	0.0625
SRR341671|scaffold4774_3	14762	crisprs	coverage	similarity	10	0.210526
SRR341680|scaffold6007_2	14666	crisprs		similarity	3	0.0555556
SRR341597|scaffold21367_3	14570	crisprs		similarity	1	0.0416667
SRR341593|scaffold55666_1	14548	crisprs		similarity	1	0.136364
SRR341593|scaffold10521_44	14495	crisprs		similarity	1	0.1
SRR341590|scaffold39638_1	14432	crisprs		similarity	3	0.0869565
SRR341702|scaffold42496_5	14417	crisprs	coverage	similarity	4	0.222222
SRR341618|scaffold47798_1	14288	crisprs		similarity	2	0.0555556
SRR341688|scaffold26147_2	14246	crisprs		similarity	1	0.0645161
SRR341690|scaffold20431_3	14228	crisprs	coverage	similarity	1	0
SRR341692|scaffold43192_14	14225	crisprs		similarity	1	0.210526
SRR341606|scaffold49340_5	14214	crisprs		similarity	3	0.2
SRR341725|scaffold366_31	14192	crisprs		similarity	1	0.111111
SRR341713|scaffold32093_2	14171	crisprs		similarity	1	0
SRR341658|scaffold53015_4	14157	crisprs		similarity	7	0.166667
SRR341598|scaffold28659_1	14046	crisprs		similarity	1	0.2
SRR341664|scaffold45477_2	14023	crisprs		similarity	1	0.103448
SRR341704|scaffold27785_2	14008	crisprs	coverage	similarity	17	0.157895
SRR341709|scaffold7421_1	13996	crisprs		similarity	3	0
SRR341610|scaffold10435_1	13991	crisprs		similarity	1	0.0689655
SRR341633|scaffold21242_4	13967	crisprs	coverage	similarity	5	0.1875
SRR341622|scaffold2046_76	13877	crisprs		similarity	1	0.263158
SRR341588|scaffold10341_2	13870	crisprs		similarity	1	0.208333
SRR341666|scaffold14900_3	13852	crisprs		similarity	1	0.2
SRR341670|scaffold937_1	13845	crisprs		similarity	1	0.0555556
SRR341667|scaffold14738_3	13835	crisprs		similarity	1	0.285714
SRR341654|scaffold7798_1	13815	crisprs		similarity	3	0.230769
SRR341702|scaffold69595_2	13806	crisprs		similarity	1	0.263158
SRR341675|scaffold1689_28	13753	crisprs		similarity	1	0.263158
SRR341683|scaffold81_8	13749	crisprs		similarity	5	0
SRR341720|scaffold42764_1	13741	crisprs		similarity	9	0.25
SRR341716|scaffold26994_1	13732	crisprs		similarity	1	0.111111
SRR341724|scaffold8991_1	13717	crisprs		similarity	2	0.166667
SRR341683|scaffold3571_2	13689	crisprs		similarity	1	0.238095
SRR341596|scaffold26298_4	13675	crisprs		similarity	2	0.15
SRR341721|scaffold279_4	13605	crisprs		similarity	2	0.294118
SRR341670|scaffold90464_1	13500	crisprs		similarity	1	0.0952381
SRR341622|scaffold27873_3	13463	crisprs		similarity	1	0.142857
SRR341664|scaffold52894_5	13459	crisprs		similarity	1	0.0588235
SRR341638|scaffold3495_2	13416	crisprs		similarity	1	0.0833333
SRR341632|scaffold11477_1	13385	crisprs		similarity	21	0.25
SRR341591|scaffold31156_2	13370	crisprs		similarity	1	0
SRR341704|scaffold17147_2	13331	crisprs		similarity	6	0.214286
SRR341705|scaffold4050_2	13291	crisprs		similarity	2	0.133333
SRR341705|scaffold46836_2	13165	crisprs	coverage	similarity	4	0.0740741
SRR341648|scaffold19917_6	13145	crisprs		similarity	1	0
SRR341589|scaffold43436_5	13120	crisprs		similarity	1	0.0555556
SRR341688|scaffold26147_3	13092	crisprs		similarity	2	0.12
SRR341677|scaffold14392_1	13089	crisprs		similarity	1	0.115385
SRR341619|scaffold20465_1	13086	crisprs		similarity	2	0.235294
SRR341616|scaffold34766_5	13063	crisprs		similarity	3	0.0588235
SRR341583|scaffold12321_4	13044	crisprs		similarity	1	0.227273
SRR341654|scaffold37496_2	13026	crisprs		similarity	1	0.0416667
SRR341625|scaffold44595_2	13018	crisprs		similarity	1	0.266667
SRR341670|scaffold79585_1	13014	crisprs		similarity	1	0.0666667
SRR341674|scaffold21827_3	13009	crisprs		similarity	1	0.0833333
SRR341700|C640718_1	12973	crisprs		similarity	1	0.1
SRR341706|scaffold58508_1	12960	crisprs	coverage	similarity	2	0.142857
SRR341702|scaffold74538_1	12956	crisprs		similarity	2	0.0625
SRR341715|scaffold293_1	12955	crisprs		similarity	3	0.0833333
SRR341644|scaffold4741_18	12900	crisprs		similarity	2	0.142857
SRR341658|scaffold49013_1	12897	crisprs		similarity	6	0.181818
SRR341690|scaffold18404_6	12880	crisprs		similarity	3	0
SRR341704|scaffold34514_1	12847	crisprs		similarity	1	0
SRR341724|scaffold233_8	12836	crisprs		similarity	2	0.15
SRR341586|scaffold46677_6	12826	crisprs	coverage	similarity	13	0.111111
SRR341707|scaffold68145_1	12803	crisprs		similarity	1	0.1
SRR341630|scaffold226_1	12790	crisprs		similarity	2	0.133333
SRR341595|scaffold36069_1	12703	crisprs		similarity	4	0.16
SRR341609|scaffold283_1	12696	crisprs		similarity	5	0.0625
SRR341599|scaffold11952_2	12686	crisprs		similarity	1	0.166667
SRR341699|scaffold7137_6	12662	crisprs		similarity	2	0.263158
SRR341585|scaffold56358_1	12641	crisprs		similarity	1	0.0666667
SRR341711|scaffold5639_7	12639	crisprs		similarity	5	0.238095
SRR341643|scaffold72271_1	12572	crisprs		similarity	2	0.235294
SRR341685|scaffold35635_3	12569	crisprs		similarity	5	0.117647
SRR341724|scaffold928_6	12544	crisprs		similarity	1	0.0833333
SRR341651|scaffold18365_1	12533	crisprs		similarity	24	0.210526
SRR341638|scaffold20868_2	12484	crisprs		similarity	3	0.176471
SRR341647|scaffold41665_4	12465	crisprs		similarity	1	0.176471
SRR341664|scaffold65575_2	12461	crisprs		similarity	1	0.1
SRR341671|scaffold32334_2	12454	crisprs		similarity	9	0.0333333
SRR341690|scaffold18404_14	12447	crisprs		similarity	3	0.0909091
SRR341666|scaffold13432_9	12424	crisprs		similarity	1	0.294118
SRR341593|scaffold36516_2	12407	crisprs		similarity	1	0.0625
SRR341707|scaffold3938_3	12361	crisprs		similarity	2	0.0384615
SRR341661|scaffold51645_2	12338	crisprs		similarity	3	0.0625
SRR341702|scaffold1359_2	12321	crisprs	coverage	similarity	7	0.157895
SRR341638|scaffold20868_3	12243	crisprs		similarity	1	0.238095
SRR341705|scaffold46834_2	12051	crisprs		similarity	2	0.0555556
SRR341705|scaffold2015_2	12030	crisprs	coverage	similarity	2	0.266667
SRR341585|scaffold31945_4	11999	crisprs		similarity	1	0.15
SRR341692|scaffold14082_2	11994	crisprs		similarity	1	0.1875
SRR341691|scaffold10340_15	11922	crisprs		similarity	1	0.0416667
SRR341654|scaffold21876_2	11879	crisprs		similarity	7	0.157895
SRR341611|scaffold8898_2	11857	crisprs		similarity	1	0.0714286
SRR341598|scaffold28659_4	11851	crisprs		similarity	1	0.125
SRR341705|scaffold24413_3	11742	crisprs		similarity	6	0.25
SRR341685|scaffold15402_10	11643	crisprs		similarity	1	0.181818
SRR341593|scaffold57077_1	11606	crisprs		similarity	3	0.214286
SRR341637|scaffold26987_1	11585	crisprs	coverage	similarity	26	0.117647
SRR341721|scaffold24407_7	11545	crisprs		similarity	2	0.142857
SRR341583|scaffold23994_1	11532	crisprs		similarity	1	0.0666667
SRR341683|scaffold31802_7	11480	crisprs		similarity	2	0.285714
SRR341620|scaffold42409_1	11453	crisprs		similarity	1	0.259259
SRR341614|scaffold13072_13	11451	crisprs		similarity	2	0.142857
SRR341661|scaffold55482_1	11425	crisprs		similarity	4	0.0454545
SRR341672|scaffold6734_4	11343	crisprs		similarity	2	0.227273
SRR341606|scaffold49340_3	11321	crisprs		similarity	2	0.115385
SRR341711|scaffold57903_7	11292	crisprs		similarity	1	0.153846
SRR341658|scaffold53015_3	11291	crisprs		similarity	7	0.117647
SRR341702|scaffold63092_3	11289	crisprs			1	0.133333
SRR341593|scaffold48806_1	11262	crisprs		similarity	2	0.0666667
SRR341651|scaffold16486_1	11236	crisprs		similarity	5	0.133333
SRR341691|scaffold37376_1	11111	crisprs		similarity	1	0
SRR341724|scaffold21806_1	11086	crisprs		similarity	4	0.285714
SRR341695|scaffold53395_1	11073	crisprs		similarity	1	0.1875
SRR341703|scaffold41891_1	11065	crisprs		similarity	1	0
SRR341715|scaffold41176_4	11046	crisprs		similarity	4	0.266667
SRR341685|scaffold15402_6	10981	crisprs		similarity	9	0
SRR341670|scaffold89824_2	10978	crisprs		similarity	1	0.230769
SRR341716|scaffold39236_1	10965	crisprs		similarity	4	0.2
SRR341598|scaffold2669_12	10938	crisprs		similarity	4	0.115385
SRR341698|scaffold16684_6	10933	crisprs		similarity	1	0.217391
SRR341721|scaffold53126_1	10910	crisprs		similarity	1	0.235294
SRR341637|C575620_1	10852	crisprs		similarity	4	0
SRR341594|scaffold13444_2	10799	crisprs		similarity	1	0.235294
SRR341602|C495273_1	10751	crisprs		similarity	2	0.0666667
SRR341690|scaffold18404_4	10687	crisprs		similarity	1	0.111111
SRR341683|scaffold62840_1	10653	crisprs		similarity	1	0.142857
SRR341601|scaffold40864_2	10592	crisprs		similarity	1	0.166667
SRR341647|scaffold32273_2	10585	crisprs		similarity	1	0.111111
SRR341593|scaffold9042_2	10572	crisprs		similarity	2	0.263158
SRR341644|C361687_1	10570	crisprs		similarity	1	0
SRR341692|scaffold14354_8	10545	crisprs	coverage	similarity	5	0.117647
SRR341617|scaffold17055_1	10545	crisprs		similarity	1	0.230769
SRR341721|scaffold53126_3	10520	crisprs		similarity	2	0.157895
SRR341642|scaffold26502_2	10515	crisprs	coverage	similarity	4	0.176471
SRR341686|scaffold6891_2	10497	crisprs		similarity	5	0.285714
SRR341689|scaffold4239_3	10480	crisprs		similarity	2	0.0769231
SRR341675|scaffold25851_1	10457	crisprs		similarity	2	0.133333
SRR341702|scaffold17291_11	10395	crisprs			5	0.217391
SRR341598|scaffold28392_2	10374	crisprs		similarity	5	0.294118
SRR341701|scaffold1371_3	10316	crisprs		similarity	2	0
SRR341590|C780607_1	10314	crisprs		similarity	1	0.0909091
SRR341691|scaffold8622_3	10309	crisprs		similarity	5	0.285714
SRR341682|scaffold7072_9	10271	crisprs		similarity	4	0.25
SRR341619|scaffold132_1	10216	crisprs		similarity	3	0.157895
SRR341625|scaffold26231_1	10187	crisprs		similarity	2	0.25
SRR341685|scaffold35701_7	10126	crisprs		similarity	2	0
SRR341690|scaffold20749_1	10098	crisprs		similarity	1	0.222222
SRR341674|scaffold25751_8	10092	crisprs		similarity	10	0.0625
SRR341723|scaffold14182_5	10075	crisprs		similarity	1	0.25
SRR341636|scaffold6749_14	10062	crisprs		similarity	1	0.0833333
SRR341712|scaffold22842_8	10055	crisprs		similarity	5	0.142857
SRR341697|scaffold6647_10	10046	crisprs		similarity	6	0
SRR341599|scaffold66657_3	10003	crisprs		similarity	1	0.0909091
SRR341596|scaffold44640_2	178701			similarity	3	0.0391459
SRR341697|scaffold4184_1	159381			similarity	2	0.186364
SRR341620|scaffold67446_1	158505			similarity	1	0.0457516
SRR341600|scaffold25849_1	152213			similarity	1	0.16185
SRR341661|scaffold56327_1	144906			similarity	2	0.158192
SRR341591|C810975_1	111799			similarity	3	0.147287
SRR341670|scaffold90402_1	101635			similarity	1	0.294118
SRR341634|scaffold2411_2	94824			similarity	3	0.0344828
SRR341614|scaffold81_1	94622			similarity	1	0.194444
SRR341711|scaffold78047_1	88850			similarity	1	0.0373134
SRR341677|scaffold22952_2	84727			similarity	3	0.0175439
SRR341642|scaffold22044_2	80794		coverage	similarity	2	0.212121
SRR341719|scaffold51_3	80543			similarity	1	0.0149254
SRR341667|scaffold38422_4	78393			similarity	1	0.178295
SRR341583|scaffold12321_2	76940			similarity	1	0.04
SRR341661|scaffold8482_3	76708			similarity	1	0.0677966
SRR341658|scaffold51591_3	73103			similarity	1	0.149425
SRR341683|scaffold66005_2	67891			similarity	1	0.031746
SRR341721|scaffold53099_2	65322			similarity	1	0
SRR341634|scaffold4345_1	63747			similarity	1	0.117021
SRR341696|scaffold12115_9	63241			similarity	4	0.0434783
SRR341682|scaffold120_2	62933		coverage	similarity	4	0.0434783
SRR341620|scaffold34800_2	62460			similarity	1	0.298507
SRR341614|scaffold56303_1	62411			similarity	1	0.10989
SRR341687|scaffold56598_2	62199			similarity	1	0.14
SRR341725|scaffold44706_4	61332		coverage	similarity	1	0.136364
SRR341635|scaffold56968_3	61041			similarity	1	0.0978261
SRR341707|scaffold11035_2	59207			similarity	6	0.219178
SRR341599|scaffold4671_4	59017			similarity	1	0
SRR341705|scaffold35112_1	58981			similarity	1	0.112903
SRR341658|scaffold20183_2	58200			similarity	1	0.0555556
SRR341681|scaffold18246_1	58042			similarity	1	0.22619
SRR341647|scaffold52395_7	57130			similarity	1	0.117647
SRR341634|scaffold4345_2	56819			similarity	1	0.188679
SRR341614|scaffold55680_1	56118			similarity	13	0.288136
SRR341670|scaffold90471_1	55486			similarity	1	0.122449
SRR341603|scaffold18007_1	54983			similarity	5	0.280488
SRR341618|scaffold48237_1	54058			similarity	3	0.152174
SRR341583|scaffold12321_1	53631			similarity	1	0.0722892
SRR341638|scaffold21223_2	53388			similarity	1	0.137931
SRR341658|scaffold56543_3	53121			similarity	4	0.240506
SRR341648|scaffold47736_4	52977			similarity	2	0.0980392
SRR341717|scaffold24348_6	52864			similarity	5	0.0645161
SRR341709|scaffold57608_5	51892		coverage	similarity	1	0.0547945
SRR341654|scaffold21242_2	51268			similarity	1	0.2
SRR341650|scaffold17310_5	51077			similarity	1	0.234043
SRR341654|scaffold37386_2	50793			similarity	2	0.0666667
SRR341641|C736972_1	50763			similarity	3	0.264706
SRR341675|scaffold49480_1	49848			similarity	1	0.234568
SRR341609|scaffold4337_1	49637		coverage	similarity	2	0.0540541
SRR341646|scaffold28790_1	48993			similarity	5	0.242857
SRR341617|scaffold37757_4	47713		coverage	similarity	3	0
SRR341700|scaffold42750_2	47468		coverage	similarity	1	0.157895
SRR341696|scaffold1309_16	47318			similarity	2	0.0133333
SRR341620|scaffold67403_1	47312			similarity	2	0.0441176
SRR341714|scaffold16553_2	47136			similarity	6	0.121212
SRR341581|C323900_1	47021			similarity	1	0
SRR341670|scaffold89959_1	46655			similarity	1	0.043956
SRR341647|C822191_1	46483			similarity	1	0.186667
SRR341599|scaffold67459_1	46393			similarity	4	0.0882353
SRR341597|scaffold18558_4	46125			similarity	1	0
SRR341682|scaffold18775_1	46074			similarity	6	0.0735294
SRR341604|scaffold7_12	45634			similarity	1	0.218182
SRR341625|scaffold10910_9	45622			similarity	2	0
SRR341661|C721558_1	45355			similarity	2	0
SRR341696|C734606_1	45069			similarity	2	0
SRR341676|scaffold24349_1	44716			similarity	1	0
SRR341648|scaffold47800_2	44066			similarity	4	0.211538
SRR341642|scaffold32997_1	43856			similarity	1	0.179487
SRR341634|scaffold2411_4	43798			similarity	3	0.0694444
SRR341632|scaffold10026_1	43699			similarity	2	0.246377
SRR341635|scaffold56968_1	43601			similarity	1	0.12
SRR341664|scaffold52894_8	43047			similarity	2	0.0277778
SRR341643|scaffold71919_2	43010			similarity	3	0
SRR341643|scaffold49025_3	42972			similarity	2	0.0357143
SRR341585|scaffold56309_1	41944			similarity	2	0.232558
SRR341717|scaffold24348_5	41922		coverage	similarity	2	0.0357143
SRR341695|scaffold43017_2	41843			similarity	1	0.268293
SRR341670|scaffold24869_7	41768			similarity	4	0.137931
SRR341690|scaffold20519_2	41351			similarity	6	0.255319
SRR341714|scaffold41127_12	40959			similarity	5	0.1875
SRR341599|scaffold67459_3	40855			similarity	4	0
SRR341719|C702451_1	40773			similarity	1	0
SRR341585|scaffold56967_1	40643			similarity	1	0.209302
SRR341647|scaffold50407_2	40421			similarity	1	0
SRR341635|scaffold27372_1	40385			similarity	1	0
SRR341643|scaffold46763_2	40334			similarity	5	0.0491803
SRR341619|scaffold306_3	40090			similarity	1	0.025641
SRR341686|scaffold35020_1	40028			similarity	1	0
SRR341610|scaffold26188_3	39898			similarity	3	0.211538
SRR341672|scaffold2301_1	39584			similarity	2	0.245283
SRR341655|scaffold15936_2	39203			similarity	3	0.28
SRR341657|scaffold12779_1	38865			similarity	2	0.145455
SRR341589|scaffold55795_1	38777			similarity	1	0.1
SRR341656|scaffold53748_1	38342			similarity	1	0.26087
SRR341654|scaffold30115_1	38314			similarity	5	0.0294118
SRR341683|scaffold54135_5	38260			similarity	4	0.0384615
SRR341681|scaffold19076_2	37833			similarity	1	0.151515
SRR341701|scaffold16643_1	37307			similarity	2	0.0784314
SRR341688|scaffold3588_2	36756		coverage	similarity	4	0.047619
SRR341647|scaffold52395_1	36554			similarity	1	0.0232558
SRR341677|scaffold4966_1	35634		coverage	similarity	26	0.235294
SRR341688|scaffold21088_2	35628			similarity	7	0.27907
SRR341593|scaffold42596_2	35529			similarity	4	0.122449
SRR341672|scaffold5188_2	35067			similarity	1	0.191489
SRR341654|scaffold17926_1	35015			similarity	5	0.0697674
SRR341670|scaffold46815_1	34877			similarity	5	0.169492
SRR341687|scaffold56598_1	34875			similarity	1	0.047619
SRR341647|scaffold58733_1	33879			similarity	3	0.214286
SRR341599|scaffold67426_1	33822			similarity	1	0.0517241
SRR341612|scaffold272_1	33801		coverage	similarity	2	0.210526
SRR341640|scaffold23391_8	33539			similarity	3	0.0166667
SRR341659|scaffold44965_2	33523			similarity	1	0.0277778
SRR341667|scaffold63049_1	33317			similarity	1	0.15625
SRR341647|scaffold58371_1	33171			similarity	1	0.179487
SRR341667|scaffold35803_5	33167		coverage	similarity	1	0
SRR341680|scaffold2919_4	33014			similarity	1	0.04
SRR341660|scaffold34010_1	32818			similarity	1	0.0833333
SRR341661|scaffold3286_12	32631		coverage	similarity	4	0.193548
SRR341588|scaffold5415_1	32388			similarity	2	0.243902
SRR341647|scaffold52395_6	32296			similarity	1	0.208333
SRR341670|scaffold38614_1	32226			similarity	1	0.0454545
SRR341590|scaffold49612_4	32185			similarity	2	0.176471
SRR341604|scaffold22_3	32048		coverage	similarity	2	0.227273
SRR341714|scaffold35434_1	32046			similarity	6	0.183673
SRR341606|scaffold30923_1	31996			similarity	2	0.146341
SRR341649|scaffold46001_6	31843			similarity	6	0.285714
SRR341687|scaffold36703_5	31836			similarity	2	0.228571
SRR341696|scaffold42358_1	31790			similarity	1	0.027027
SRR341649|scaffold43446_1	31642		coverage	similarity	11	0.192308
SRR341607|scaffold2640_50	31637			similarity	1	0.179487
SRR341657|scaffold12682_1	31634			similarity	1	0.245283
SRR341714|C716463_1	31483			similarity	1	0.0222222
SRR341596|scaffold349_13	31405			similarity	8	0.0851064
SRR341599|scaffold67049_2	31100			similarity	2	0.0769231
SRR341661|scaffold3614_26	30968			similarity	2	0.2
SRR341612|scaffold39089_1	30840			similarity	2	0.150943
SRR341688|scaffold33506_1	30786			similarity	1	0.227273
SRR341623|scaffold4096_9	30634			similarity	5	0.232558
SRR341612|scaffold36893_3	30527			similarity	3	0.15
SRR341682|scaffold1112_1	30329			similarity	4	0.0192308
SRR341643|scaffold72065_2	30313		coverage	similarity	4	0.0731707
SRR341725|scaffold366_29	30301			similarity	3	0.111111
SRR341706|scaffold59142_1	30221			similarity	1	0.233333
SRR341722|scaffold26196_4	30211			similarity	1	0.0833333
SRR341620|scaffold47382_6	30160			similarity	3	0.285714
SRR341635|scaffold58306_1	30047			similarity	1	0.107143
SRR341675|scaffold50350_1	30001			similarity	1	0.0909091
SRR341668|scaffold21974_1	29965			similarity	2	0.0930233
SRR341589|scaffold24026_10	29868			similarity	2	0.0689655
SRR341642|scaffold27692_1	29615			similarity	1	0.217391
SRR341670|scaffold90485_1	29602			similarity	1	0.166667
SRR341591|scaffold40695_7	29544			similarity	4	0.27451
SRR341583|C717784_1	29358			similarity	1	0.0222222
SRR341686|scaffold41493_1	29217			similarity	3	0.0357143
SRR341667|scaffold4998_6	28807			similarity	4	0.189189
SRR341621|scaffold37415_2	28549			similarity	1	0.12766
SRR341702|scaffold33232_1	28507			similarity	4	0.232558
SRR341722|scaffold39193_2	28334			similarity	1	0.133333
SRR341597|scaffold14906_19	28255			similarity	10	0.258065
SRR341607|scaffold91_10	28213			similarity	1	0.235294
SRR341715|scaffold25569_1	28171			similarity	3	0.294118
SRR341703|scaffold39111_4	28084			similarity	1	0.0789474
SRR341642|scaffold34711_1	27891		coverage	similarity	3	0.0789474
SRR341719|scaffold55581_3	27770			similarity	3	0.272727
SRR341671|scaffold26150_3	27669		coverage	similarity	5	0.2
SRR341688|scaffold37966_1	27595			similarity	1	0.261905
SRR341596|scaffold44640_1	27415			similarity	3	0.125
SRR341711|scaffold19351_2	27333			similarity	1	0.0740741
SRR341643|scaffold71626_2	27223			similarity	3	0.119048
SRR341702|scaffold75736_1	27065			similarity	4	0.0714286
SRR341702|scaffold27749_19	26934		coverage	similarity	6	0.0789474
SRR341670|scaffold89753_3	26915			similarity	1	0.0434783
SRR341583|scaffold29891_1	26874			similarity	1	0.0333333
SRR341650|scaffold25627_6	26832			similarity	2	0.0322581
SRR341636|scaffold31241_5	26826			similarity	2	0.166667
SRR341704|scaffold59839_1	26804			similarity	2	0.232558
SRR341604|scaffold884_3	26490			similarity	6	0.0967742
SRR341647|scaffold52395_4	26478			similarity	1	0.117647
SRR341593|scaffold10521_42	26343			similarity	1	0.243902
SRR341670|scaffold36935_1	26269			similarity	1	0.0769231
SRR341647|scaffold52395_2	26203			similarity	1	0.0277778
SRR341622|scaffold29246_3	26168			similarity	1	0.264706
SRR341606|scaffold30923_2	26138			similarity	2	0.103448
SRR341682|scaffold44579_1	25928		coverage	similarity	19	0.27907
SRR341683|scaffold66005_1	25622			similarity	1	0
SRR341721|scaffold16958_6	25580			similarity	5	0.153846
SRR341725|scaffold44706_5	25393		coverage	similarity	1	0.04
SRR341608|scaffold35163_1	25289			similarity	1	0.277778
SRR341599|scaffold67436_1	25276			similarity	1	0.0625
SRR341687|scaffold56469_2	25222			similarity	3	0
SRR341687|scaffold36703_4	25096			similarity	2	0.222222
SRR341713|scaffold31953_1	24947			similarity	1	0.108696
SRR341670|scaffold34373_9	24649			similarity	1	0.272727
SRR341649|scaffold55579_1	24457			similarity	1	0.135135
SRR341692|scaffold47787_8	24444			similarity	2	0.1
SRR341633|scaffold48169_1	24439			similarity	23	0.25
SRR341604|scaffold12555_1	24301			similarity	1	0.16
SRR341714|C716395_1	24274			similarity	1	0
SRR341646|scaffold14724_3	24215			similarity	1	0.139535
SRR341710|scaffold22545_1	24149			similarity	2	0.217391
SRR341583|scaffold12321_3	24147			similarity	1	0
SRR341602|scaffold37750_5	24116			similarity	14	0.204545
SRR341612|scaffold22834_2	24081		coverage	similarity	1	0.03125
SRR341672|scaffold6734_5	23999			similarity	2	0.133333
SRR341610|scaffold12158_2	23974			similarity	5	0.27907
SRR341632|scaffold39062_3	23891			similarity	5	0
SRR341680|scaffold2919_11	23881			similarity	1	0.25
SRR341693|scaffold32259_1	23878			similarity	16	0.08
SRR341670|scaffold62765_2	23853			similarity	1	0.230769
SRR341725|scaffold366_38	23791			similarity	3	0
SRR341614|scaffold56310_1	23757			similarity	3	0.04
SRR341625|scaffold10910_7	23637		coverage	similarity	2	0.0869565
SRR341690|scaffold20431_1	23628		coverage	similarity	3	0.030303
SRR341691|scaffold21989_2	23592		coverage	similarity	4	0.290323
SRR341683|scaffold65670_1	23535			similarity	2	0.027027
SRR341709|scaffold39315_1	23486			similarity	20	0.222222
SRR341625|scaffold31705_8	23480			similarity	2	0.1
SRR341670|scaffold7976_5	23390		coverage	similarity	4	0.210526
SRR341608|scaffold631_3	23309			similarity	1	0
SRR341670|scaffold90462_3	23226			similarity	2	0.0588235
SRR341699|scaffold45610_3	23103			similarity	2	0.0243902
SRR341585|scaffold53782_1	23087			similarity	3	0.275862
SRR341707|scaffold68495_1	22930			similarity	1	0.205128
SRR341670|scaffold32204_1	22893			similarity	1	0
SRR341638|C401400_1	22843			similarity	1	0.142857
SRR341616|scaffold159_2	22787			similarity	8	0.290323
SRR341630|scaffold34098_1	22787			similarity	2	0.125
SRR341647|scaffold132_11	22659			similarity	4	0.15625
SRR341670|scaffold90113_2	22601			similarity	1	0.0744681
SRR341619|scaffold306_1	22571			similarity	1	0
SRR341683|scaffold66255_2	22521			similarity	2	0
SRR341629|C229034_1	22510			similarity	3	0.0540541
SRR341670|scaffold36840_7	22474			similarity	2	0
SRR341597|scaffold6465_20	22398			similarity	8	0.037037
SRR341717|scaffold8227_3	22382			similarity	7	0.190476
SRR341714|C716365_1	22350			similarity	1	0
SRR341607|scaffold11341_2	22333			similarity	6	0.1
SRR341680|scaffold24307_2	22308			similarity	1	0.192308
SRR341676|scaffold35070_1	22224			similarity	3	0.192308
SRR341698|scaffold21070_2	22139		coverage	similarity	8	0.2
SRR341660|scaffold33913_1	22040			similarity	1	0.175
SRR341699|scaffold46181_6	21835		coverage	similarity	13	0.176471
SRR341597|C324613_1	21823			similarity	1	0.0645161
SRR341711|scaffold12244_5	21820			similarity	2	0.05
SRR341709|scaffold52929_2	21728			similarity	4	0.266667
SRR341718|scaffold19669_1	21706			similarity	2	0.0555556
SRR341675|scaffold11933_4	21641			similarity	4	0.25
SRR341620|scaffold14743_2	21593			similarity	10	0.2
SRR341587|scaffold52_5	21568			similarity	11	0.258065
SRR341674|scaffold16640_1	21484		coverage	similarity	17	0.269231
SRR341659|scaffold43377_3	21466			similarity	1	0.138889
SRR341648|scaffold18200_3	21415		coverage	similarity	1	0.25
SRR341638|scaffold16658_1	21367			similarity	1	0.0512821
SRR341670|scaffold37828_6	21319		coverage	similarity	2	0
SRR341686|scaffold41493_2	21272			similarity	3	0
SRR341645|scaffold15814_1	21257			similarity	1	0.26087
SRR341604|scaffold381_2	21216			similarity	1	0.147059
SRR341657|scaffold8300_1	21193			similarity	1	0.0769231
SRR341667|scaffold20492_3	21157			similarity	3	0.0869565
SRR341670|scaffold90063_1	20934			similarity	1	0.0344828
SRR341592|scaffold12500_1	20763			similarity	6	0.25
SRR341614|scaffold56299_2	20760		coverage	similarity	5	0.104167
SRR341686|scaffold27201_3	20756			similarity	1	0
SRR341711|scaffold71857_4	20751			similarity	1	0.0588235
SRR341638|scaffold20915_1	20737			similarity	3	0.075
SRR341654|scaffold11949_1	20631			similarity	3	0.148148
SRR341683|scaffold63345_1	20591			similarity	1	0.2
SRR341670|scaffold62765_1	20534			similarity	2	0.24
SRR341662|scaffold31737_5	20524		coverage	similarity	2	0.166667
SRR341654|scaffold30115_3	20519			similarity	2	0.0769231
SRR341583|scaffold57177_1	20499			similarity	1	0.227273
SRR341601|scaffold52617_4	20478			similarity	2	0.242424
SRR341703|scaffold27562_1	20388		coverage	similarity	3	0.193548
SRR341605|scaffold4683_6	20213			similarity	8	0.138889
[truncated: 569 more rows]

## Sheet: TableS3
Table S3 Virulence genes encoded by the large Scaffolds	Virlence genes	e-value
SRR341581|C323280_1|13382|id25048|639	VFG1505	1.5e-37	>VFG1505 (gi:24528035) z1204 - Z1204 protein [Escherichia coli 536]
SRR341581|C323900_1|47021|id38455|489	VFG0576	3.8e-60	>VFG0576 (gi:16767506) ssb - ssDNA-binding protein controls activity of RecBCD nuclease [Salmonella enterica (serovar typhimurium) LT2]
SRR341583|scaffold12321_1|53631|id20177|381	VFG0575	3.4e-16	>VFG0575 (gi:16767048) mgtC - Mg<up>2+</up> transport protein [Salmonella enterica (serovar typhimurium) LT2] (VF0106)
SRR341583|scaffold40102_1|52078|id4507|837	VFG0288	7.5e-08	>VFG0288 (gi:15645154) cag8 - cag pathogenicity island protein (cag8) [Helicobacter pylori 26695] (VF0060)
SRR341583|scaffold56994_1|18565|id12359|1470	VFG0261	3.4e-11	>VFG0261 (gi:15676598) iga - IgA-specific serine endopeptidase [Neisseria meningitidis MC58 (serogroup B)] (VF0080)
SRR341583|scaffold57177_1|20499|id27718|1152	VFG0261	2.8e-13	>VFG0261 (gi:15676598) iga - IgA-specific serine endopeptidase [Neisseria meningitidis MC58 (serogroup B)] (VF0080)
SRR341583|scaffold57190_2|11386|id42395|840	VFG0325	2.4e-06	>VFG0325 (gi:15612229) babB - outer membrane protein - adhesin [Helicobacter pylori J99] (VF0053)
SRR341584|scaffold32559_1|25750|id7862|858	VFG0288	4.5e-08	>VFG0288 (gi:15645154) cag8 - cag pathogenicity island protein (cag8) [Helicobacter pylori 26695] (VF0060)
SRR341584|scaffold8102_2|40681|id33952|681	VFG2450	3.4e-06	>VFG2450 (gi:53722553) bipB - cell invasion protein [Burkholderia pseudomallei K96243] (VF0428)
SRR341585|scaffold13334_3|48829|id49280|396	VFG0576	1.9e-17	>VFG0576 (gi:16767506) ssb - ssDNA-binding protein controls activity of RecBCD nuclease [Salmonella enterica (serovar typhimurium) LT2]
SRR341585|scaffold4093_2|73009|id77854|1962	VFG0950	0.00011	>VFG0950 (gi:21911263) emm3 - M protein type 3 [Streptococcus pyogenes (serotype M3) MGAS315] (VF0242)
SRR341585|scaffold50375_1|10395|id25061|10371	VFG0955	3.2e-07	>VFG0955 (gi:19746911) emm18 - M18 protein precursor [Streptococcus pyogenes (serotype M18) MGAS8232] (VF0242)
SRR341585|scaffold56569_6|27963|id86813|1620	VFG1855	4.6e-110	>VFG1855 (gi:52840925) htpB - Hsp60, 60K heat shock protein HtpB [Legionella pneumophila Philadelphia 1] (VF0159)
SRR341586|scaffold39217_3|22648|id16706|891	VFG1866	8e-24	>VFG1866 (gi:52841515) rpoS - stationary phase specific sigma factor RpoS [Legionella pneumophila Philadelphia 1] (VF0166)
SRR341586|scaffold39217_3|22648|id16716|1059	VFG0366	9.2e-11	>VFG0366 (gi:16122162) ybtQ - inner membrane ABC-transporter YbtQ [Yersinia pestis CO92] (VF0136)
SRR341586|scaffold42885_2|108734|id36110|543	VFG0320	4e-10	>VFG0320 (gi:15646084) kdtB - lipopolysaccharide core biosynthesis protein (kdtB) [Helicobacter pylori 26695] (VF0056)
SRR341586|scaffold42885_3|34282|id7792|2472	VFG0080	5.7e-136	>VFG0080 (gi:16803037) clpE - ATP-dependent protease [Listeria monocytogenes (serovar 1/2a) EGD-e] (VF0073)
SRR341586|scaffold42885_4|140845|id23454|720	VFG1866	5.9e-09	>VFG1866 (gi:52841515) rpoS - stationary phase specific sigma factor RpoS [Legionella pneumophila Philadelphia 1] (VF0166)
SRR341586|scaffold42885_4|140845|id23470|684	VFG0077	6.9e-52	>VFG0077 (gi:16804506) clpP - ATP-dependent Clp protease proteolytic subunit [Listeria monocytogenes (serovar 1/2a) EGD-e] (VF0074)
SRR341586|scaffold8740_4|37402|id62019|1503	VFG1668	3e-124	>VFG1668 (gi:28316248) orf45 - putative lysil-tRNA synthetase LysU [Escherichia coli 536]
SRR341588|scaffold14160_6|13576|id19207|381	VFG0576	2.9e-15	>VFG0576 (gi:16767506) ssb - ssDNA-binding protein controls activity of RecBCD nuclease [Salmonella enterica (serovar typhimurium) LT2]
SRR341588|scaffold7854_16|11072|id23339|708	VFG1390	6.3e-24	>VFG1390 (gi:15608121) mprA - hypothetical protein Rv0981 [Mycobacterium tuberculosis H37Rv] (VF0298)
SRR341589|scaffold24026_10|29868|id73870|3090	VFG0190	1.5e-08	>VFG0190 (gi:15596892) pscP - translocation protein in type III secretion [Pseudomonas aeruginosa PAO1] (VF0083)
SRR341589|scaffold55795_1|38777|id60379|858	VFG0288	1e-07	>VFG0288 (gi:15645154) cag8 - cag pathogenicity island protein (cag8) [Helicobacter pylori 26695] (VF0060)
SRR341590|scaffold19405_1|186964|id55778|1974	VFG0261	3.1e-12	>VFG0261 (gi:15676598) iga - IgA-specific serine endopeptidase [Neisseria meningitidis MC58 (serogroup B)] (VF0080)
SRR341590|scaffold19405_1|186964|id55866|804	VFG1866	2e-42	>VFG1866 (gi:52841515) rpoS - stationary phase specific sigma factor RpoS [Legionella pneumophila Philadelphia 1] (VF0166)
SRR341590|scaffold36129_1|46052|id10214|1944	VFG2099	1.5e-11	>VFG2099 (gi:52842698) lepB - LepB [Legionella pneumophila Philadelphia 1] (VF0156)
SRR341590|scaffold49612_3|14461|id45943|1125	VFG1028	1.1e-06	>VFG1028 (gi:15808708) intI1 - Tn21 integrase IntI1 [Shigella flexneri (serotype 2a) YSH6000]
SRR341590|scaffold52526_4|11284|id53409|942	VFG1377	8.5e-16	>VFG1377 (gi:15903474) LytC - 1,4-beta-N-acetylmuramidase [Streptococcus pneumoniae R6] (VF0145)
SRR341591|scaffold46929_4|41685|id57123|1188	VFG0337	2.4e-07	>VFG0337 (gi:16272928) iga - immunoglobin A1 protease [Haemophilus influenzae Rd] (VF0045)
SRR341591|scaffold59785_5|15974|id28048|1620	VFG1855	3.5e-110	>VFG1855 (gi:52840925) htpB - Hsp60, 60K heat shock protein HtpB [Legionella pneumophila Philadelphia 1] (VF0159)
SRR341592|scaffold2421_24|13261|id11873|972	VFG0566	3e-72	>VFG0566 (gi:16767039) rhuM - putative cytoplasmic protein [Salmonella enterica (serovar typhimurium) LT2]
SRR341593|scaffold42596_2|35529|id21174|858	VFG0288	1.2e-08	>VFG0288 (gi:15645154) cag8 - cag pathogenicity island protein (cag8) [Helicobacter pylori 26695] (VF0060)
SRR341593|scaffold48806_1|11262|id68948|1470	VFG0261	1.2e-11	>VFG0261 (gi:15676598) iga - IgA-specific serine endopeptidase [Neisseria meningitidis MC58 (serogroup B)] (VF0080)
SRR341593|scaffold58089_1|10802|id43017|3108	VFG1537	2.3e-17	>VFG1537 (gi:23954221) orf2 - hypothetical protein [Escherichia coli 536]
SRR341593|scaffold9042_1|31826|id58029|990	VFG1377	1.6e-20	>VFG1377 (gi:15903474) LytC - 1,4-beta-N-acetylmuramidase [Streptococcus pneumoniae R6] (VF0145)
SRR341594|scaffold9115_2|20142|id3257|324	VFG1129	6e-06	>VFG1129 (gi:15641799) VC1796 - middle operon regulator-related protein [Vibrio cholerae N16961]
SRR341596|scaffold10440_7|12552|id317|969	VFG1528	4.3e-15	>VFG1528 (gi:24528057) z1217 - Z1217 protein [Escherichia coli 536]
SRR341596|scaffold57148_7|53399|id57419|804	VFG1866	2e-42	>VFG1866 (gi:52841515) rpoS - stationary phase specific sigma factor RpoS [Legionella pneumophila Philadelphia 1] (VF0166)
SRR341597|scaffold6465_2|10166|id3006|741	VFG0670	3.6e-22	>VFG0670 (gi:24111748) gtrB - bactoprenol glucosyl transferase [Shigella flexneri (serotype 2a) 301] (VF0124)
SRR341597|scaffold6465_24|31500|id20712|996	VFG0871	4.4e-07	>VFG0871 (gi:26251199) fimB - Type 1 fimbriae Regulatory protein fimB [Escherichia coli CFT073] (VF0221)
SRR341598|scaffold1189_31|18297|id43928|2475	VFG0261	2.2e-07	>VFG0261 (gi:15676598) iga - IgA-specific serine endopeptidase [Neisseria meningitidis MC58 (serogroup B)] (VF0080)
SRR341599|scaffold12811_2|17483|id13506|717	VFG2091	6e-06	>VFG2091 (gi:15600894) vgrG-3 - vgrG protein [Vibrio cholerae N16961] (VF0335)
SRR341599|scaffold44506_1|32008|id19801|1620	VFG1855	8.6e-101	>VFG1855 (gi:52840925) htpB - Hsp60, 60K heat shock protein HtpB [Legionella pneumophila Philadelphia 1] (VF0159)
SRR341599|scaffold50140_1|42426|id55107|687	VFG0077	1.3e-45	>VFG0077 (gi:16804506) clpP - ATP-dependent Clp protease proteolytic subunit [Listeria monocytogenes (serovar 1/2a) EGD-e] (VF0074)
SRR341599|scaffold50140_1|42426|id55131|2715	VFG0079	3.4e-134	>VFG0079 (gi:16802278) clpC - endopeptidase Clp ATP-binding chain C [Listeria monocytogenes (serovar 1/2a) EGD-e] (VF0072)
SRR341599|scaffold67436_2|15379|id2038|1062	VFG0968	6.2e-07	>VFG0968 (gi:15675799) emm1 - M protein type 1 [Streptococcus pyogenes SF370] (VF0242)
SRR341600|scaffold25849_1|152213|id41350|1314	VFG1876	3.3e-18	>VFG1876 (gi:52841550) lspE - type II secretory pathway protein E [Legionella pneumophila Philadelphia 1] (VF0154)
SRR341600|scaffold25849_1|152213|id41367|1152	VFG1358	6.5e-10	>VFG1358 (gi:15901761) lytA - autolysin [Streptococcus pneumoniae TIGR4] (VF0143)
SRR341601|scaffold4073_1|31710|id15450|3195	VFG1124	2.2e-07	>VFG1124 (gi:15641794) VC1791 - conserved hypothetical protein [Vibrio cholerae N16961]
SRR341602|scaffold24344_2|19077|id28674|4572	VFG1124	9.1e-23	>VFG1124 (gi:15641794) VC1791 - conserved hypothetical protein [Vibrio cholerae N16961]
SRR341602|scaffold24344_3|19128|id40110|666	VFG1501	8.3e-10	>VFG1501 (gi:24528031) hlyB - hemolysin B [Escherichia coli 536]
SRR341602|scaffold31976_1|19018|id49541|417	VFG0576	4.5e-22	>VFG0576 (gi:16767506) ssb - ssDNA-binding protein controls activity of RecBCD nuclease [Salmonella enterica (serovar typhimurium) LT2]
SRR341602|scaffold35610_1|11132|id4676|1101	VFG1265	8.7e-12	>VFG1265 (gi:15596651) fleN - flagellar synthesis regulator FleN [Pseudomonas aeruginosa PAO1] (VF0273)
SRR341603|scaffold17011_1|19540|id20579|1251	VFG1028	1.2e-06	>VFG1028 (gi:15808708) intI1 - Tn21 integrase IntI1 [Shigella flexneri (serotype 2a) YSH6000]
SRR341603|scaffold20914_1|14610|id24180|888	VFG1454	3.6e-16	>VFG1454 (gi:24527986) ORF3 - putative DNA methylase [Escherichia coli 536]
SRR341604|scaffold12779_2|81078|id29712|2622	VFG0574	7.8e-43	>VFG0574 (gi:16767047) mgtB - Mg<up>2+</up> transport protein [Salmonella enterica (serovar typhimurium) LT2] (VF0106)
SRR341604|scaffold463_10|40944|id4958|2559	VFG0079	3.6e-194	>VFG0079 (gi:16802278) clpC - endopeptidase Clp ATP-binding chain C [Listeria monocytogenes (serovar 1/2a) EGD-e] (VF0072)
SRR341604|scaffold8336_1|16539|id12148|567	VFG1030	1.4e-37	>VFG1030 (gi:15808710) tnpR - resolvase TnpR [Shigella flexneri (serotype 2a) YSH6000]
SRR341605|scaffold12980_3|10296|id4110|2910	VFG0261	3e-19	>VFG0261 (gi:15676598) iga - IgA-specific serine endopeptidase [Neisseria meningitidis MC58 (serogroup B)] (VF0080)
SRR341605|scaffold1588_2|18289|id50150|381	VFG0576	2e-16	>VFG0576 (gi:16767506) ssb - ssDNA-binding protein controls activity of RecBCD nuclease [Salmonella enterica (serovar typhimurium) LT2]
SRR341606|scaffold49340_3|11321|id30313|459	VFG0576	7.8e-07	>VFG0576 (gi:16767506) ssb - ssDNA-binding protein controls activity of RecBCD nuclease [Salmonella enterica (serovar typhimurium) LT2]
SRR341607|scaffold374_9|14196|id971|1026	VFG1028	9.9e-10	>VFG1028 (gi:15808708) intI1 - Tn21 integrase IntI1 [Shigella flexneri (serotype 2a) YSH6000]
SRR341607|scaffold374_9|14196|id972|1242	VFG1092	2.5e-100	>VFG1092 (gi:15641762) int3 - integrase, phage family [Vibrio cholerae N16961]
SRR341607|scaffold374_9|14196|id974|1461	VFG1018	1.8e-36	>VFG1018 (gi:15808698) orf2 - unknown [Shigella flexneri (serotype 2a) YSH6000]
SRR341607|scaffold374_9|14196|id975|621	VFG1022	3e-30	>VFG1022 (gi:15808702) orf6 - unknown [Shigella flexneri (serotype 2a) YSH6000]
SRR341607|scaffold374_9|14196|id976|618	VFG1484	6.8e-22	>VFG1484 (gi:24528015) l7094 - ORF B protein [Escherichia coli 536]
SRR341607|scaffold374_9|14196|id977|303	VFG1485	1.9e-46	>VFG1485 (gi:24528016) l7045 - L7045 [Escherichia coli 536]
SRR341608|scaffold12290_1|10866|id42723|1131	VFG1028	3.9e-07	>VFG1028 (gi:15808708) intI1 - Tn21 integrase IntI1 [Shigella flexneri (serotype 2a) YSH6000]
SRR341608|scaffold16139_1|10151|id58439|321	VFG0079	4.6e-22	>VFG0079 (gi:16802278) clpC - endopeptidase Clp ATP-binding chain C [Listeria monocytogenes (serovar 1/2a) EGD-e] (VF0072)
SRR341608|scaffold35163_1|25289|id30093|1248	VFG1028	3e-08	>VFG1028 (gi:15808708) intI1 - Tn21 integrase IntI1 [Shigella flexneri (serotype 2a) YSH6000]
SRR341608|scaffold4248_15|15523|id52357|1701	VFG0261	3e-11	>VFG0261 (gi:15676598) iga - IgA-specific serine endopeptidase [Neisseria meningitidis MC58 (serogroup B)] (VF0080)
SRR341608|scaffold46434_1|15044|id74553|990	VFG1377	3.2e-21	>VFG1377 (gi:15903474) LytC - 1,4-beta-N-acetylmuramidase [Streptococcus pneumoniae R6] (VF0145)
SRR341608|scaffold8289_1|13212|id8799|1998	VFG1354	2.4e-07	>VFG1354 (gi:15900810) cbpE - choline binding protein E [Streptococcus pneumoniae TIGR4] (VF0145)
SRR341609|scaffold804_5|23302|id27026|1224	VFG1361	2.5e-07	>VFG1361 (gi:15900059) pspA - pneumococcal surface protein A [Streptococcus pneumoniae TIGR4] (VF0152)
SRR341610|scaffold12158_1|18760|id45759|2910	VFG0261	7.4e-10	>VFG0261 (gi:15676598) iga - IgA-specific serine endopeptidase [Neisseria meningitidis MC58 (serogroup B)] (VF0080)
SRR341611|scaffold16344_2|16419|id25789|393	VFG0576	4.1e-17	>VFG0576 (gi:16767506) ssb - ssDNA-binding protein controls activity of RecBCD nuclease [Salmonella enterica (serovar typhimurium) LT2]
SRR341611|scaffold17_2|38517|id11757|681	VFG2450	3.4e-06	>VFG2450 (gi:53722553) bipB - cell invasion protein [Burkholderia pseudomallei K96243] (VF0428)
SRR341612|scaffold22834_1|32364|id24340|2490	VFG0574	8.1e-58	>VFG0574 (gi:16767047) mgtB - Mg<up>2+</up> transport protein [Salmonella enterica (serovar typhimurium) LT2] (VF0106)
SRR341612|scaffold36893_1|19747|id41690|462	VFG0576	1.4e-11	>VFG0576 (gi:16767506) ssb - ssDNA-binding protein controls activity of RecBCD nuclease [Salmonella enterica (serovar typhimurium) LT2]
SRR341612|scaffold37667_2|23159|id40074|417	VFG0576	1.1e-20	>VFG0576 (gi:16767506) ssb - ssDNA-binding protein controls activity of RecBCD nuclease [Salmonella enterica (serovar typhimurium) LT2]
SRR341612|scaffold38749_4|17967|id55803|2838	VFG0574	6.9e-53	>VFG0574 (gi:16767047) mgtB - Mg<up>2+</up> transport protein [Salmonella enterica (serovar typhimurium) LT2] (VF0106)
SRR341613|scaffold33548_1|37225|id28395|417	VFG0576	5.9e-22	>VFG0576 (gi:16767506) ssb - ssDNA-binding protein controls activity of RecBCD nuclease [Salmonella enterica (serovar typhimurium) LT2]
SRR341614|scaffold22388_3|22015|id45115|468	VFG0576	2.2e-09	>VFG0576 (gi:16767506) ssb - ssDNA-binding protein controls activity of RecBCD nuclease [Salmonella enterica (serovar typhimurium) LT2]
SRR341614|scaffold46535_2|15824|id15078|2628	VFG0574	2.5e-81	>VFG0574 (gi:16767047) mgtB - Mg<up>2+</up> transport protein [Salmonella enterica (serovar typhimurium) LT2] (VF0106)
SRR341614|scaffold49650_2|76624|id49169|1962	VFG0950	3.3e-06	>VFG0950 (gi:21911263) emm3 - M protein type 3 [Streptococcus pyogenes (serotype M3) MGAS315] (VF0242)
SRR341614|scaffold49650_2|76624|id49245|591	VFG1030	7.1e-29	>VFG1030 (gi:15808710) tnpR - resolvase TnpR [Shigella flexneri (serotype 2a) YSH6000]
SRR341615|scaffold41702_1|18109|id25312|633	VFG1028	1.1e-06	>VFG1028 (gi:15808708) intI1 - Tn21 integrase IntI1 [Shigella flexneri (serotype 2a) YSH6000]
SRR341615|scaffold7455_4|45991|id30425|1683	VFG0261	3e-11	>VFG0261 (gi:15676598) iga - IgA-specific serine endopeptidase [Neisseria meningitidis MC58 (serogroup B)] (VF0080)
SRR341616|scaffold33713_2|24342|id50773|390	VFG0576	4.1e-17	>VFG0576 (gi:16767506) ssb - ssDNA-binding protein controls activity of RecBCD nuclease [Salmonella enterica (serovar typhimurium) LT2]
SRR341617|scaffold16106_4|63538|id45581|765	VFG1866	1.6e-41	>VFG1866 (gi:52841515) rpoS - stationary phase specific sigma factor RpoS [Legionella pneumophila Philadelphia 1] (VF0166)
SRR341617|scaffold16106_5|46271|id6991|1974	VFG0261	3.1e-12	>VFG0261 (gi:15676598) iga - IgA-specific serine endopeptidase [Neisseria meningitidis MC58 (serogroup B)] (VF0080)
SRR341617|scaffold2199_6|28963|id31868|396	VFG0576	1.9e-17	>VFG0576 (gi:16767506) ssb - ssDNA-binding protein controls activity of RecBCD nuclease [Salmonella enterica (serovar typhimurium) LT2]
SRR341618|scaffold21492_4|17230|id33025|1713	VFG1102	1.1e-13	>VFG1102 (gi:15641772) hsdM - DNA methylase HsdM, putative [Vibrio cholerae N16961]
SRR341618|scaffold25196_2|15785|id33197|1539	VFG0168	1.6e-32	>VFG0168 (gi:15599424) pchD - pyochelin biosynthesis protein PchD [Pseudomonas aeruginosa PAO1] (VF0095)
SRR341618|scaffold48389_1|16383|id56128|1287	VFG1454	5e-27	>VFG1454 (gi:24527986) ORF3 - putative DNA methylase [Escherichia coli 536]
SRR341619|scaffold306_3|40090|id486|1725	VFG2437	0.026	>VFG2437 (gi:53719320) boaB - hypothetical protein [Burkholderia pseudomallei K96243] (VF0435)
SRR341620|scaffold34800_2|62460|id5856|909	VFG0070	7.4e-17	>VFG0070 (gi:16802625) iap - P60 extracellular protein, invasion associated protein Iap [Listeria monocytogenes (serovar 1/2a) EGD-e] (VF0068)
SRR341620|scaffold34800_2|62460|id5857|927	VFG1206	1.2e-19	>VFG1206 (gi:15677997) fbpC - iron(III) ABC transporter, ATP-binding protein [Neisseria meningitidis MC58 (serogroup B)] (VF0272)
SRR341620|scaffold66908_3|14909|id74605|954	VFG2060	2.9e-11	>VFG2060 (gi:15595272) ppkA - serine/threonine protein kinase PpkA [Pseudomonas aeruginosa PAO1] (VF0334)
SRR341620|scaffold67413_1|31694|id45457|1887	VFG2029	6.7e-12	>VFG2029 (gi:13508049) hmw2 - Cytadherence High Molecular Weight Protein 2 (SwissProt HMW2_MYCPN) [Mycoplasma pneumoniae M129] (VF0330)
SRR341621|C805905_1|25153|id3948|2643	VFG2029	1.9e-09	>VFG2029 (gi:13508049) hmw2 - Cytadherence High Molecular Weight Protein 2 (SwissProt HMW2_MYCPN) [Mycoplasma pneumoniae M129] (VF0330)
SRR341621|scaffold18984_5|34056|id77523|1272	VFG0077	6.3e-06	>VFG0077 (gi:16804506) clpP - ATP-dependent Clp protease proteolytic subunit [Listeria monocytogenes (serovar 1/2a) EGD-e] (VF0074)
SRR341621|scaffold33174_1|83779|id25329|1689	VFG1093	2.3e-08	>VFG1093 (gi:15641763) VC1760 - helicase, putative [Vibrio cholerae N16961]
SRR341621|scaffold35663_1|65533|id50444|1953	VFG2436	9.7e-06	>VFG2436 (gi:53721820) boaA - surface-exposed protein [Burkholderia pseudomallei K96243] (VF0434)
SRR341621|scaffold54553_3|20135|id27053|1611	VFG1855	5.4e-111	>VFG1855 (gi:52840925) htpB - Hsp60, 60K heat shock protein HtpB [Legionella pneumophila Philadelphia 1] (VF0159)
SRR341622|C402235_1|45796|id16696|402	VFG0576	5.7e-22	>VFG0576 (gi:16767506) ssb - ssDNA-binding protein controls activity of RecBCD nuclease [Salmonella enterica (serovar typhimurium) LT2]
SRR341622|C402245_1|100252|id23562|564	VFG1392	6.6e-16	>VFG1392 (gi:15608361) sigE - sigE [Mycobacterium tuberculosis H37Rv] (VF0295)
SRR341623|scaffold3151_2|14320|id36664|1230	VFG2436	4.7e-06	>VFG2436 (gi:53721820) boaA - surface-exposed protein [Burkholderia pseudomallei K96243] (VF0434)
SRR341623|scaffold3280_9_1|12505|id52570|1329	VFG2176	6.1e-28	>VFG2176 (gi:21693305) cylB - ABC-type transporter [Enterococcus faecalis MMH594] (VF0356)
SRR341623|scaffold3280_9_1|12505|id52572|1686	VFG0907	1.5e-50	>VFG0907 (gi:26249408) hlyB - Hemolysin B [Escherichia coli CFT073] (VF0225)
SRR341624|scaffold9741_6|10823|id5302|516	VFG2380	6.2e-21	>VFG2380 (gi:15611004) Rv3868 - hypothetical protein [Mycobacterium tuberculosis H37Rv] (VF0315)
SRR341624|scaffold9741_6|10823|id5303|1083	VFG2380	5.7e-16	>VFG2380 (gi:15611004) Rv3868 - hypothetical protein [Mycobacterium tuberculosis H37Rv] (VF0315)
SRR341625|scaffold10910_9|45622|id23416|1638	VFG0950	5.1e-08	>VFG0950 (gi:21911263) emm3 - M protein type 3 [Streptococcus pyogenes (serotype M3) MGAS315] (VF0242)
SRR341625|scaffold15479_1|11283|id14656|633	VFG1028	1.1e-06	>VFG1028 (gi:15808708) intI1 - Tn21 integrase IntI1 [Shigella flexneri (serotype 2a) YSH6000]
SRR341625|scaffold44595_1|24679|id34566|1386	VFG0261	8.1e-07	>VFG0261 (gi:15676598) iga - IgA-specific serine endopeptidase [Neisseria meningitidis MC58 (serogroup B)] (VF0080)
SRR341626|scaffold261_3|17259|id18928|2853	VFG1361	1.4e-13	>VFG1361 (gi:15900059) pspA - pneumococcal surface protein A [Streptococcus pneumoniae TIGR4] (VF0152)
SRR341626|scaffold977_2|34321|id22196|483	VFG0576	3.1e-62	>VFG0576 (gi:16767506) ssb - ssDNA-binding protein controls activity of RecBCD nuclease [Salmonella enterica (serovar typhimurium) LT2]
SRR341628|scaffold16329_1|37062|id45859|420	VFG0576	5.6e-20	>VFG0576 (gi:16767506) ssb - ssDNA-binding protein controls activity of RecBCD nuclease [Salmonella enterica (serovar typhimurium) LT2]
SRR341628|scaffold44269_1|67803|id10142|858	VFG0288	1.6e-08	>VFG0288 (gi:15645154) cag8 - cag pathogenicity island protein (cag8) [Helicobacter pylori 26695] (VF0060)
SRR341630|scaffold2372_1|28316|id29478|552	VFG0449	1e-08	>VFG0449 (gi:16763929) fimZ - fimbrial protein Z, putative transcriptional regulator (LuxR/UhpA family) [Salmonella enterica (serovar typhimurium) LT2] (VF0102)
SRR341630|scaffold34098_1|22787|id25891|333	VFG0449	1.3e-06	>VFG0449 (gi:16763929) fimZ - fimbrial protein Z, putative transcriptional regulator (LuxR/UhpA family) [Salmonella enterica (serovar typhimurium) LT2] (VF0102)
SRR341631|scaffold4134_2|22669|id3727|681	VFG1119	5.2e-15	>VFG1119 (gi:15641789) radC - DNA repair protein RadC, putative [Vibrio cholerae N16961]
SRR341632|scaffold11477_1|13385|id56444|1200	VFG0261	2.7e-06	>VFG0261 (gi:15676598) iga - IgA-specific serine endopeptidase [Neisseria meningitidis MC58 (serogroup B)] (VF0080)
SRR341632|scaffold37513_1|108492|id23333|627	VFG0261	3.1e-06	>VFG0261 (gi:15676598) iga - IgA-specific serine endopeptidase [Neisseria meningitidis MC58 (serogroup B)] (VF0080)
SRR341632|scaffold37513_1|108492|id23366|1611	VFG1855	5.4e-111	>VFG1855 (gi:52840925) htpB - Hsp60, 60K heat shock protein HtpB [Legionella pneumophila Philadelphia 1] (VF0159)
SRR341632|scaffold38788_3|23961|id13536|2910	VFG0261	3e-19	>VFG0261 (gi:15676598) iga - IgA-specific serine endopeptidase [Neisseria meningitidis MC58 (serogroup B)] (VF0080)
SRR341633|scaffold18475_5|15405|id91063|1077	VFG1405	1.3e-12	>VFG1405 (gi:15609840) sigA - sigA [Mycobacterium tuberculosis H37Rv] (VF0257)
SRR341633|scaffold48169_1|24439|id29718|1053	VFG2148	7.5e-13	>VFG2148 (gi:15605406) pkn5 - S/T Protein Kinase [Chlamydia trachomatis D/UW-3/CX] (VF0344)
SRR341633|scaffold48506_1|39326|id88543|2208	VFG0968	3.1e-08	>VFG0968 (gi:15675799) emm1 - M protein type 1 [Streptococcus pyogenes SF370] (VF0242)
SRR341634|scaffold12163_17|84125|id30517|969	VFG0104	6.2e-22	>VFG0104 (gi:15640857) acfB - accessory colonization factor AcfB [Vibrio cholerae N16961] (VF0127)
SRR341634|scaffold12163_17|84125|id30521|738	VFG1894	1.2e-09	>VFG1894 (gi:15791453) fliA - putative RNA polymerase sigma factor for flagellar operon [Campylobacter jejuni NCTC 11168] (VF0114)
SRR341634|scaffold2411_4|43798|id25010|825	VFG0477	2.1e-31	>VFG0477 (gi:16766230) rpoS - sigma S (sigma 38) factor of RNA polymerase, major sigmafactor during stationary phase [Salmonella enterica (serovar typhimurium) LT2] (VF0112)
SRR341634|scaffold37628_1|11737|id4915|747	VFG0869	1.6e-30	>VFG0869 (gi:34148232) aatC - AatC ATB binding protein of ABC transporter [Escherichia coli 042] (VF0215)
SRR341634|scaffold4345_1|63747|id6533|1278	VFG0077	1.8e-08	>VFG0077 (gi:16804506) clpP - ATP-dependent Clp protease proteolytic subunit [Listeria monocytogenes (serovar 1/2a) EGD-e] (VF0074)
SRR341634|scaffold4345_2|56819|id7310|1434	VFG1214	3.4e-77	>VFG1214 (gi:15599743) pilR - two-component response regulator PilR [Pseudomonas aeruginosa PAO1] (VF0082)
SRR341634|scaffold4345_2|56819|id7311|1257	VFG1213	2.9e-11	>VFG1213 (gi:15599742) pilS - two-component sensor PilS [Pseudomonas aeruginosa PAO1] (VF0082)
SRR341634|scaffold4345_2|56819|id7315|675	VFG0869	9.9e-35	>VFG0869 (gi:34148232) aatC - AatC ATB binding protein of ABC transporter [Escherichia coli 042] (VF0215)
SRR341635|scaffold13046_6|14009|id29965|1350	VFG0744	2.1e-07	>VFG0744 (gi:2865304) espB - EspB [Escherichia coli E2348/69] (VF0179)
SRR341635|scaffold24013_4|17285|id56492|591	VFG1030	7.1e-29	>VFG1030 (gi:15808710) tnpR - resolvase TnpR [Shigella flexneri (serotype 2a) YSH6000]
SRR341635|scaffold53897_1|28340|id21321|1470	VFG0261	2e-11	>VFG0261 (gi:15676598) iga - IgA-specific serine endopeptidase [Neisseria meningitidis MC58 (serogroup B)] (VF0080)
SRR341635|scaffold58201_3|39311|id24624|897	VFG1454	2.1e-08	>VFG1454 (gi:24527986) ORF3 - putative DNA methylase [Escherichia coli 536]
SRR341635|scaffold58319_2|56293|id13915|3099	VFG2436	6.2e-15	>VFG2436 (gi:53721820) boaA - surface-exposed protein [Burkholderia pseudomallei K96243] (VF0434)
SRR341636|scaffold11153_3|22758|id35396|846	VFG1405	8.6e-28	>VFG1405 (gi:15609840) sigA - sigA [Mycobacterium tuberculosis H37Rv] (VF0257)
SRR341637|scaffold14211_1|32161|id59437|468	VFG0576	5e-09	>VFG0576 (gi:16767506) ssb - ssDNA-binding protein controls activity of RecBCD nuclease [Salmonella enterica (serovar typhimurium) LT2]
SRR341637|scaffold19766_4|17263|id6064|1167	VFG0639	2.3e-07	>VFG0639 (gi:24114239) SF2975 - orf, conserved hypothetical protein [Shigella flexneri (serotype 2a) 301]
SRR341637|scaffold31703_2|10441|id33424|888	VFG1454	3.6e-16	>VFG1454 (gi:24527986) ORF3 - putative DNA methylase [Escherichia coli 536]
SRR341637|scaffold36328_1|16619|id20299|618	VFG0869	3.5e-26	>VFG0869 (gi:34148232) aatC - AatC ATB binding protein of ABC transporter [Escherichia coli 042] (VF0215)
SRR341637|scaffold4703_1|19794|id17401|672	VFG0261	4.3e-06	>VFG0261 (gi:15676598) iga - IgA-specific serine endopeptidase [Neisseria meningitidis MC58 (serogroup B)] (VF0080)
SRR341637|scaffold9355_12|11197|id48626|1713	VFG1102	1.1e-13	>VFG1102 (gi:15641772) hsdM - DNA methylase HsdM, putative [Vibrio cholerae N16961]
SRR341637|scaffold9378_9|10528|id47763|519	VFG0111	1.4e-07	>VFG0111 (gi:15599721) pilA - type 4 fimbrial precursor PilA [Pseudomonas aeruginosa PAO1] (VF0082)
SRR341637|scaffold9378_9|10528|id47764|507	VFG0111	1.9e-06	>VFG0111 (gi:15599721) pilA - type 4 fimbrial precursor PilA [Pseudomonas aeruginosa PAO1] (VF0082)
SRR341638|scaffold20915_2|58185|id44401|591	VFG1030	1.1e-29	>VFG1030 (gi:15808710) tnpR - resolvase TnpR [Shigella flexneri (serotype 2a) YSH6000]
SRR341639|scaffold7559_3|38501|id39139|681	VFG2450	3.4e-06	>VFG2450 (gi:53722553) bipB - cell invasion protein [Burkholderia pseudomallei K96243] (VF0428)
SRR341640|scaffold43333_1|14296|id9184|2913	VFG0261	3.3e-10	>VFG0261 (gi:15676598) iga - IgA-specific serine endopeptidase [Neisseria meningitidis MC58 (serogroup B)] (VF0080)
SRR341641|C736972_1|50763|id45680|1992	VFG1361	2.5e-09	>VFG1361 (gi:15900059) pspA - pneumococcal surface protein A [Streptococcus pneumoniae TIGR4] (VF0152)
SRR341641|scaffold48802_1|14169|id36663|879	VFG1377	1.5e-14	>VFG1377 (gi:15903474) LytC - 1,4-beta-N-acetylmuramidase [Streptococcus pneumoniae R6] (VF0145)
SRR341642|scaffold25567_4|17503|id56082|2820	VFG0955	1.6e-09	>VFG0955 (gi:19746911) emm18 - M18 protein precursor [Streptococcus pyogenes (serotype M18) MGAS8232] (VF0242)
SRR341642|scaffold27692_1|29615|id45721|405	VFG0576	4.7e-16	>VFG0576 (gi:16767506) ssb - ssDNA-binding protein controls activity of RecBCD nuclease [Salmonella enterica (serovar typhimurium) LT2]
SRR341642|scaffold27692_1|29615|id45762|1653	VFG1407	6.9e-13	>VFG1407 (gi:15610067) fadD26 - fadD26 [Mycobacterium tuberculosis H37Rv] (VF0309)
SRR341642|scaffold34711_1|27891|id2041|2484	VFG0574	8.1e-58	>VFG0574 (gi:16767047) mgtB - Mg<up>2+</up> transport protein [Salmonella enterica (serovar typhimurium) LT2] (VF0106)
SRR341643|scaffold18639_1|44050|id4578|2715	VFG0079	3.1e-135	>VFG0079 (gi:16802278) clpC - endopeptidase Clp ATP-binding chain C [Listeria monocytogenes (serovar 1/2a) EGD-e] (VF0072)
SRR341643|scaffold18639_2|15694|id18132|687	VFG0077	1.3e-45	>VFG0077 (gi:16804506) clpP - ATP-dependent Clp protease proteolytic subunit [Listeria monocytogenes (serovar 1/2a) EGD-e] (VF0074)
SRR341643|scaffold30733_3|38501|id60443|681	VFG2450	3.4e-06	>VFG2450 (gi:53722553) bipB - cell invasion protein [Burkholderia pseudomallei K96243] (VF0428)
SRR341643|scaffold53188_1|101722|id21941|564	VFG1392	6.6e-16	>VFG1392 (gi:15608361) sigE - sigE [Mycobacterium tuberculosis H37Rv] (VF0295)
SRR341643|scaffold67337_2|12298|id1030|843	VFG0079	1.7e-92	>VFG0079 (gi:16802278) clpC - endopeptidase Clp ATP-binding chain C [Listeria monocytogenes (serovar 1/2a) EGD-e] (VF0072)
SRR341643|scaffold67473_2|66036|id24161|1620	VFG1855	1.9e-100	>VFG1855 (gi:52840925) htpB - Hsp60, 60K heat shock protein HtpB [Legionella pneumophila Philadelphia 1] (VF0159)
SRR341643|scaffold71552_2|13683|id66902|420	VFG0576	3.3e-20	>VFG0576 (gi:16767506) ssb - ssDNA-binding protein controls activity of RecBCD nuclease [Salmonella enterica (serovar typhimurium) LT2]
SRR341643|scaffold72271_3|39094|id15044|1098	VFG1377	1.2e-21	>VFG1377 (gi:15903474) LytC - 1,4-beta-N-acetylmuramidase [Streptococcus pneumoniae R6] (VF0145)
SRR341643|scaffold72271_3|39094|id15046|2151	VFG0581	6.2e-06	>VFG0581 (gi:16767511) STM4261 - putative inner membrane protein [Salmonella enterica (serovar typhimurium) LT2]
SRR341644|C362611_1|25663|id37361|1023	VFG1454	8.6e-06	>VFG1454 (gi:24527986) ORF3 - putative DNA methylase [Escherichia coli 536]
SRR341644|scaffold22743_2|30219|id1002|2916	VFG0261	1.6e-09	>VFG0261 (gi:15676598) iga - IgA-specific serine endopeptidase [Neisseria meningitidis MC58 (serogroup B)] (VF0080)
SRR341646|scaffold14724_3|24215|id27678|1956	VFG1361	4.2e-09	>VFG1361 (gi:15900059) pspA - pneumococcal surface protein A [Streptococcus pneumoniae TIGR4] (VF0152)
SRR341646|scaffold30194_1|16786|id42275|2643	VFG2029	1.9e-09	>VFG2029 (gi:13508049) hmw2 - Cytadherence High Molecular Weight Protein 2 (SwissProt HMW2_MYCPN) [Mycoplasma pneumoniae M129] (VF0330)
SRR341646|scaffold8664_1|16804|id17782|1272	VFG0077	4.8e-06	>VFG0077 (gi:16804506) clpP - ATP-dependent Clp protease proteolytic subunit [Listeria monocytogenes (serovar 1/2a) EGD-e] (VF0074)
SRR341646|scaffold9194_1|10019|id41223|717	VFG1504	4.1e-31	>VFG1504 (gi:24528034) z1203 - Z1203 protein [Escherichia coli 536]
SRR341647|scaffold28597_24|25079|id9757|381	VFG0576	2.9e-15	>VFG0576 (gi:16767506) ssb - ssDNA-binding protein controls activity of RecBCD nuclease [Salmonella enterica (serovar typhimurium) LT2]
SRR341647|scaffold41665_4|12465|id36199|450	VFG0576	1.9e-13	>VFG0576 (gi:16767506) ssb - ssDNA-binding protein controls activity of RecBCD nuclease [Salmonella enterica (serovar typhimurium) LT2]
SRR341647|scaffold50407_2|40421|id23680|1254	VFG1866	7.3e-07	>VFG1866 (gi:52841515) rpoS - stationary phase specific sigma factor RpoS [Legionella pneumophila Philadelphia 1] (VF0166)
SRR341648|scaffold11200_16|18200|id35778|693	VFG1405	1.6e-35	>VFG1405 (gi:15609840) sigA - sigA [Mycobacterium tuberculosis H37Rv] (VF0257)
SRR341648|scaffold1270_44|39751|id51436|381	VFG0576	2.9e-15	>VFG0576 (gi:16767506) ssb - ssDNA-binding protein controls activity of RecBCD nuclease [Salmonella enterica (serovar typhimurium) LT2]
SRR341648|scaffold23911_1|30096|id12883|1701	VFG0261	1.3e-09	>VFG0261 (gi:15676598) iga - IgA-specific serine endopeptidase [Neisseria meningitidis MC58 (serogroup B)] (VF0080)
SRR341648|scaffold251_9|20384|id11052|783	VFG1265	3.9e-06	>VFG1265 (gi:15596651) fleN - flagellar synthesis regulator FleN [Pseudomonas aeruginosa PAO1] (VF0273)
SRR341648|scaffold55128_3|70107|id45293|1644	VFG1855	8.5e-96	>VFG1855 (gi:52840925) htpB - Hsp60, 60K heat shock protein HtpB [Legionella pneumophila Philadelphia 1] (VF0159)
SRR341648|scaffold55244_2|56559|id43779|858	VFG0288	3.5e-08	>VFG0288 (gi:15645154) cag8 - cag pathogenicity island protein (cag8) [Helicobacter pylori 26695] (VF0060)
SRR341648|scaffold55273_1|57148|id19692|1887	VFG0950	7.1e-06	>VFG0950 (gi:21911263) emm3 - M protein type 3 [Streptococcus pyogenes (serotype M3) MGAS315] (VF0242)
SRR341649|scaffold1842_24|11277|id77189|783	VFG1663	4.4e-10	>VFG1663 (gi:28316243) y1093 - transposase Orf B, insertion element IS100 [Escherichia coli 536]
SRR341649|scaffold55579_1|24457|id30833|1929	VFG1361	2.1e-08	>VFG1361 (gi:15900059) pspA - pneumococcal surface protein A [Streptococcus pneumoniae TIGR4] (VF0152)
SRR341650|C499284_1|11146|id57699|519	VFG0654	2e-11	>VFG0654 (gi:24114254) SF2990 - orf, conserved hypothetical protein [Shigella flexneri (serotype 2a) 301]
SRR341650|scaffold25627_3|53134|id23087|1179	VFG1028	5.8e-06	>VFG1028 (gi:15808708) intI1 - Tn21 integrase IntI1 [Shigella flexneri (serotype 2a) YSH6000]
SRR341651|scaffold1634_1|16533|id28536|2799	VFG1361	5.2e-13	>VFG1361 (gi:15900059) pspA - pneumococcal surface protein A [Streptococcus pneumoniae TIGR4] (VF0152)
SRR341652|scaffold18477_1|27724|id92368|828	VFG1624	3.4e-93	>VFG1624 (gi:14594860) int - integrase of Shigella flexneri bacteriophage X [Escherichia coli 536]
SRR341652|scaffold29015_12|10394|id15330|996	VFG0871	3.4e-07	>VFG0871 (gi:26251199) fimB - Type 1 fimbriae Regulatory protein fimB [Escherichia coli CFT073] (VF0221)
SRR341654|C428856_1|19382|id39237|591	VFG1030	2.1e-28	>VFG1030 (gi:15808710) tnpR - resolvase TnpR [Shigella flexneri (serotype 2a) YSH6000]
SRR341654|C429134_1|100746|id22599|1188	VFG0337	6.9e-07	>VFG0337 (gi:16272928) iga - immunoglobin A1 protease [Haemophilus influenzae Rd] (VF0045)
SRR341654|C429134_1|100746|id22647|1272	VFG0261	3e-08	>VFG0261 (gi:15676598) iga - IgA-specific serine endopeptidase [Neisseria meningitidis MC58 (serogroup B)] (VF0080)
SRR341654|scaffold13354_1|13049|id20798|234	VFG0592	2.2e-10	>VFG0592 (gi:16764450) orfX - putative cytoplasmic protein [Salmonella enterica (serovar typhimurium) LT2]
SRR341654|scaffold37386_2|50793|id40597|1338	VFG1357	1.1e-08	>VFG1357 (gi:15901997) cbpA - choline binding protein A [Streptococcus pneumoniae TIGR4] (VF0150)
SRR341654|scaffold37496_3|28427|id14356|1470	VFG0261	2.2e-10	>VFG0261 (gi:15676598) iga - IgA-specific serine endopeptidase [Neisseria meningitidis MC58 (serogroup B)] (VF0080)
SRR341654|scaffold7570_14|11187|id47808|858	VFG0288	1.2e-08	>VFG0288 (gi:15645154) cag8 - cag pathogenicity island protein (cag8) [Helicobacter pylori 26695] (VF0060)
SRR341655|scaffold3314_6|13618|id15211|693	VFG1042	8.4e-13	>VFG1042 (gi:15808722) fecE - ATP-binding protein FecE [Shigella flexneri (serotype 2a) YSH6000]
SRR341655|scaffold3314_6|13618|id15221|681	VFG0869	3.2e-25	>VFG0869 (gi:34148232) aatC - AatC ATB binding protein of ABC transporter [Escherichia coli 042] (VF0215)
SRR341656|scaffold13599_4|22309|id1437|1272	VFG0077	4.8e-06	>VFG0077 (gi:16804506) clpP - ATP-dependent Clp protease proteolytic subunit [Listeria monocytogenes (serovar 1/2a) EGD-e] (VF0074)
SRR341656|scaffold25735_1|13869|id69172|3240	VFG0261	1.1e-17	>VFG0261 (gi:15676598) iga - IgA-specific serine endopeptidase [Neisseria meningitidis MC58 (serogroup B)] (VF0080)
SRR341656|scaffold53748_1|38342|id20206|405	VFG0576	2.7e-11	>VFG0576 (gi:16767506) ssb - ssDNA-binding protein controls activity of RecBCD nuclease [Salmonella enterica (serovar typhimurium) LT2]
SRR341657|scaffold12771_1|19314|id36977|1671	VFG1102	4.7e-09	>VFG1102 (gi:15641772) hsdM - DNA methylase HsdM, putative [Vibrio cholerae N16961]
SRR341658|scaffold14338_1|31720|id8714|2835	VFG0079	2e-198	>VFG0079 (gi:16802278) clpC - endopeptidase Clp ATP-binding chain C [Listeria monocytogenes (serovar 1/2a) EGD-e] (VF0072)
SRR341658|scaffold23779_1|44488|id22784|1470	VFG0261	1e-12	>VFG0261 (gi:15676598) iga - IgA-specific serine endopeptidase [Neisseria meningitidis MC58 (serogroup B)] (VF0080)
SRR341658|scaffold23779_1|44488|id22799|1620	VFG0344	2.3e-13	>VFG0344 (gi:16272073) hitC - iron(III) ABC transporter, ATP-binding protein [Haemophilus influenzae Rd] (VF0268)
SRR341658|scaffold27178_4|32199|id46476|621	VFG1867	4.2e-56	>VFG1867 (gi:52843161) sodB - superoxide dismutase [Legionella pneumophila Philadelphia 1] (VF0169)
SRR341658|scaffold41842_2|13682|id57978|1038	VFG1028	4.1e-11	>VFG1028 (gi:15808708) intI1 - Tn21 integrase IntI1 [Shigella flexneri (serotype 2a) YSH6000]
SRR341658|scaffold41842_2|13682|id57981|396	VFG0576	9.9e-27	>VFG0576 (gi:16767506) ssb - ssDNA-binding protein controls activity of RecBCD nuclease [Salmonella enterica (serovar typhimurium) LT2]
SRR341658|scaffold49968_1|10360|id63298|924	VFG1028	7e-07	>VFG1028 (gi:15808708) intI1 - Tn21 integrase IntI1 [Shigella flexneri (serotype 2a) YSH6000]
SRR341658|scaffold56486_2|30648|id63146|2940	VFG0261	2.3e-11	>VFG0261 (gi:15676598) iga - IgA-specific serine endopeptidase [Neisseria meningitidis MC58 (serogroup B)] (VF0080)
SRR341658|scaffold56543_3|53121|id63441|681	VFG0344	1.7e-26	>VFG0344 (gi:16272073) hitC - iron(III) ABC transporter, ATP-binding protein [Haemophilus influenzae Rd] (VF0268)
SRR341659|scaffold32332_1|23035|id37496|468	VFG0576	6.5e-09	>VFG0576 (gi:16767506) ssb - ssDNA-binding protein controls activity of RecBCD nuclease [Salmonella enterica (serovar typhimurium) LT2]
SRR341660|scaffold33245_1|36347|id54655|2589	VFG1454	4e-07	>VFG1454 (gi:24527986) ORF3 - putative DNA methylase [Escherichia coli 536]
SRR341660|scaffold725_1|38777|id45323|489	VFG0576	1.1e-62	>VFG0576 (gi:16767506) ssb - ssDNA-binding protein controls activity of RecBCD nuclease [Salmonella enterica (serovar typhimurium) LT2]
SRR341661|scaffold17240_1|11989|id50493|366	VFG0258	9.6e-08	>VFG0258 (gi:15676010) crtD - capsule polysaccharide export ATP-binding protein CtrD [Neisseria meningitidis MC58 (serogroup B)] (VF0079)
SRR341661|scaffold4430_4|12408|id25253|2607	VFG0562	4.8e-170	>VFG0562 (gi:16766215) mutS - methyl-directed mismatch repair, recognize exocyclic adducts of guanosine [Salmonella enterica (serovar typhimurium) LT2]
SRR341661|scaffold48466_1|20371|id11158|783	VFG1265	5e-06	>VFG1265 (gi:15596651) fleN - flagellar synthesis regulator FleN [Pseudomonas aeruginosa PAO1] (VF0273)
SRR341661|scaffold49247_2|39700|id58427|591	VFG1030	7.1e-29	>VFG1030 (gi:15808710) tnpR - resolvase TnpR [Shigella flexneri (serotype 2a) YSH6000]
SRR341662|scaffold1_16|17551|id3657|564	VFG1392	6.6e-16	>VFG1392 (gi:15608361) sigE - sigE [Mycobacterium tuberculosis H37Rv] (VF0295)
SRR341662|scaffold27689_3|86895|id24904|765	VFG1866	2.1e-41	>VFG1866 (gi:52841515) rpoS - stationary phase specific sigma factor RpoS [Legionella pneumophila Philadelphia 1] (VF0166)
SRR341662|scaffold27689_6|42272|id825|1959	VFG0261	3.1e-12	>VFG0261 (gi:15676598) iga - IgA-specific serine endopeptidase [Neisseria meningitidis MC58 (serogroup B)] (VF0080)
SRR341662|scaffold46228_1|37935|id45625|1407	VFG1228	4.8e-23	>VFG1228 (gi:15595608) pilJ - twitching motility protein PilJ [Pseudomonas aeruginosa PAO1] (VF0082)
SRR341662|scaffold52049_1|51388|id61832|438	VFG0660	9.6e-15	>VFG0660 (gi:24114260) yeeS - intergenic-region protein [Shigella flexneri (serotype 2a) 301]
SRR341663|scaffold47943_3|51645|id17187|1977	VFG1269	1.3e-66	>VFG1269 (gi:33591935) cyaB - cyclolysin secretion ATP-binding protein [Bordetella pertussis Tohama I] (VF0028)
SRR341663|scaffold47943_3|51645|id17188|1806	VFG1269	1.1e-69	>VFG1269 (gi:33591935) cyaB - cyclolysin secretion ATP-binding protein [Bordetella pertussis Tohama I] (VF0028)
SRR341664|scaffold1623_4|14822|id25120|675	VFG1390	4.3e-54	>VFG1390 (gi:15608121) mprA - hypothetical protein Rv0981 [Mycobacterium tuberculosis H37Rv] (VF0298)
SRR341664|scaffold22041_4|17281|id36050|450	VFG1668	5e-43	>VFG1668 (gi:28316248) orf45 - putative lysil-tRNA synthetase LysU [Escherichia coli 536]
SRR341664|scaffold28054_1|17807|id36990|645	VFG1030	8.6e-28	>VFG1030 (gi:15808710) tnpR - resolvase TnpR [Shigella flexneri (serotype 2a) YSH6000]
SRR341664|scaffold35662_3|10663|id59660|564	VFG1392	6.6e-16	>VFG1392 (gi:15608361) sigE - sigE [Mycobacterium tuberculosis H37Rv] (VF0295)
SRR341664|scaffold64767_1|15261|id53549|987	VFG1377	2.4e-21	>VFG1377 (gi:15903474) LytC - 1,4-beta-N-acetylmuramidase [Streptococcus pneumoniae R6] (VF0145)
SRR341664|scaffold65575_1|31059|id23982|789	VFG1102	3.9e-06	>VFG1102 (gi:15641772) hsdM - DNA methylase HsdM, putative [Vibrio cholerae N16961]
SRR341664|scaffold6713_8|11300|id45181|1701	VFG0261	1.3e-09	>VFG0261 (gi:15676598) iga - IgA-specific serine endopeptidase [Neisseria meningitidis MC58 (serogroup B)] (VF0080)
SRR341665|scaffold24303_1|37263|id47031|981	VFG0922	1.3e-46	>VFG0922 (gi:26250139) chuU - Putative permease of iron compound ABC transport system [Escherichia coli CFT073] (VF0227)
SRR341665|scaffold24303_1|37263|id47032|765	VFG0925	2.9e-30	>VFG0925 (gi:26246567) fepC - Ferric enterobactin transport ATP-binding protein fepC [Escherichia coli CFT073] (VF0228)
SRR341665|scaffold5960_2|59120|id23132|1431	VFG0079	2.5e-88	>VFG0079 (gi:16802278) clpC - endopeptidase Clp ATP-binding chain C [Listeria monocytogenes (serovar 1/2a) EGD-e] (VF0072)
SRR341666|scaffold48738_1|70570|id49493|552	VFG0449	1.5e-09	>VFG0449 (gi:16763929) fimZ - fimbrial protein Z, putative transcriptional regulator (LuxR/UhpA family) [Salmonella enterica (serovar typhimurium) LT2] (VF0102)
SRR341666|scaffold48983_2|43341|id63593|741	VFG1028	3.2e-10	>VFG1028 (gi:15808708) intI1 - Tn21 integrase IntI1 [Shigella flexneri (serotype 2a) YSH6000]
SRR341666|scaffold49175_1|11550|id15737|915	VFG2516	7.7e-14	>VFG2516 (gi:53717919) flgJ - flagellar rod assembly protein/muramidase FlgJ [Burkholderia pseudomallei K96243] (VF0430)
SRR341667|scaffold14738_8|27238|id80589|645	VFG1030	8.6e-28	>VFG1030 (gi:15808710) tnpR - resolvase TnpR [Shigella flexneri (serotype 2a) YSH6000]
SRR341667|scaffold2445_1|36460|id91911|1179	VFG0182	5.3e-84	>VFG0182 (gi:15598299) xcpR - general secretion pathway protein E [Pseudomonas aeruginosa PAO1] (VF0084)
SRR341667|scaffold2445_1|36460|id91912|999	VFG0232	9.8e-55	>VFG0232 (gi:15675990) pilT - twitching motility protein PilT [Neisseria meningitidis MC58 (serogroup B)] (VF0075)
SRR341667|scaffold2445_1|36460|id91913|1194	VFG0113	6.5e-29	>VFG0113 (gi:15599723) pilC - still frameshift type 4 fimbrial biogenesis protein PilC [Pseudomonas aeruginosa PAO1] (VF0082)
SRR341667|scaffold38422_4|78393|id49619|1122	VFG0033	2.6e-40	>VFG0033 (gi:33591346) bplF - lipopolysaccharide biosynthesis protein [Bordetella pertussis Tohama I] (VF0033)
SRR341667|scaffold38422_4|78393|id49620|981	VFG1374	6e-81	>VFG1374 (gi:15900287) cps4J - capsular polysaccharide biosynthesis protein Cps4J [Streptococcus pneumoniae TIGR4] (VF0144)
SRR341667|scaffold38422_4|78393|id49638|381	VFG0261	0.00051	>VFG0261 (gi:15676598) iga - IgA-specific serine endopeptidase [Neisseria meningitidis MC58 (serogroup B)] (VF0080)
SRR341667|scaffold4998_6|28807|id52524|1029	VFG0261	1.6e-07	>VFG0261 (gi:15676598) iga - IgA-specific serine endopeptidase [Neisseria meningitidis MC58 (serogroup B)] (VF0080)
SRR341667|scaffold53137_2|14414|id37189|378	VFG0576	3e-12	>VFG0576 (gi:16767506) ssb - ssDNA-binding protein controls activity of RecBCD nuclease [Salmonella enterica (serovar typhimurium) LT2]
SRR341667|scaffold54914_7|26110|id52843|987	VFG0955	1.3e-06	>VFG0955 (gi:19746911) emm18 - M18 protein precursor [Streptococcus pyogenes (serotype M18) MGAS8232] (VF0242)
SRR341667|scaffold63213_1|66434|id64280|702	VFG1289	1.6e-06	>VFG1289 (gi:21282493) clfA - fibrinogen-binding protein [Staphylococcus aureus MW2] (VF0004)
SRR341667|scaffold86_4|80254|id29108|1950	VFG1243	5.6e-14	>VFG1243 (gi:15596282) flgJ - flagellar protein FlgJ [Pseudomonas aeruginosa PAO1] (VF0273)
SRR341670|scaffold34373_9|24649|id42065|723	VFG2061	9.6e-28	>VFG2061 (gi:15595273) PA0075 - probable phosphoprotein phosphatase [Pseudomonas aeruginosa PAO1] (VF0334)
SRR341670|scaffold34373_9|24649|id42066|1857	VFG2060	2.1e-42	>VFG2060 (gi:15595272) ppkA - serine/threonine protein kinase PpkA [Pseudomonas aeruginosa PAO1] (VF0334)
SRR341670|scaffold51389_2|38992|id128380|720	VFG1866	5.9e-09	>VFG1866 (gi:52841515) rpoS - stationary phase specific sigma factor RpoS [Legionella pneumophila Philadelphia 1] (VF0166)
SRR341670|scaffold51389_2|38992|id128396|684	VFG0077	6.9e-52	>VFG0077 (gi:16804506) clpP - ATP-dependent Clp protease proteolytic subunit [Listeria monocytogenes (serovar 1/2a) EGD-e] (VF0074)
SRR341670|scaffold51389_3|84656|id27673|1059	VFG0366	9.2e-11	>VFG0366 (gi:16122162) ybtQ - inner membrane ABC-transporter YbtQ [Yersinia pestis CO92] (VF0136)
SRR341670|scaffold51389_3|84656|id27683|891	VFG1866	8e-24	>VFG1866 (gi:52841515) rpoS - stationary phase specific sigma factor RpoS [Legionella pneumophila Philadelphia 1] (VF0166)
SRR341670|scaffold62765_2|23853|id88145|2445	VFG0079	1.2e-263	>VFG0079 (gi:16802278) clpC - endopeptidase Clp ATP-binding chain C [Listeria monocytogenes (serovar 1/2a) EGD-e] (VF0072)
SRR341670|scaffold62765_2|23853|id88154|2274	VFG0080	3.1e-189	>VFG0080 (gi:16803037) clpE - ATP-dependent protease [Listeria monocytogenes (serovar 1/2a) EGD-e] (VF0073)
SRR341670|scaffold79462_3|57873|id83285|2472	VFG0080	7.4e-136	>VFG0080 (gi:16803037) clpE - ATP-dependent protease [Listeria monocytogenes (serovar 1/2a) EGD-e] (VF0073)
SRR341670|scaffold79462_3|57873|id83296|543	VFG0320	5.2e-10	>VFG0320 (gi:15646084) kdtB - lipopolysaccharide core biosynthesis protein (kdtB) [Helicobacter pylori 26695] (VF0056)
SRR341670|scaffold7976_5|23390|id45489|396	VFG0576	9.9e-27	>VFG0576 (gi:16767506) ssb - ssDNA-binding protein controls activity of RecBCD nuclease [Salmonella enterica (serovar typhimurium) LT2]
SRR341670|scaffold84946_1|12950|id82587|717	VFG0526	3.9e-21	>VFG0526 (gi:16766168) sitB - Salmonella iron transporter: fur regulated [Salmonella enterica (serovar typhimurium) LT2]
SRR341670|scaffold89824_3|38755|id119264|1329	VFG0966	5e-06	>VFG0966 (gi:15675005) hylP2 - hyaluronidase - phage associated [Streptococcus pyogenes SF370] (VF0246)
SRR341670|scaffold89824_3|38755|id119275|969	VFG1504	1.5e-55	>VFG1504 (gi:24528034) z1203 - Z1203 protein [Escherichia coli 536]
SRR341670|scaffold89824_3|38755|id119277|519	VFG1505	7.9e-32	>VFG1505 (gi:24528035) z1204 - Z1204 protein [Escherichia coli 536]
SRR341670|scaffold89824_3|38755|id119278|1287	VFG1504	5.7e-47	>VFG1504 (gi:24528034) z1203 - Z1203 protein [Escherichia coli 536]
SRR341670|scaffold90033_1|13453|id134992|2910	VFG0261	2.1e-17	>VFG0261 (gi:15676598) iga - IgA-specific serine endopeptidase [Neisseria meningitidis MC58 (serogroup B)] (VF0080)
SRR341670|scaffold90113_2|22601|id124975|1992	VFG2294	1.4e-07	>VFG2294 (gi:3478671) C2I - C2 toxin (component-I) [Clostridium botulinum] (VF0384)
SRR341670|scaffold90402_1|101635|id143988|5040	VFG0261	4.3e-05	>VFG0261 (gi:15676598) iga - IgA-specific serine endopeptidase [Neisseria meningitidis MC58 (serogroup B)] (VF0080)
SRR341670|scaffold90402_1|101635|id144032|561	VFG0121	2.5e-15	>VFG0121 (gi:15595959) algU - alginate biosynthesis protein AlgZ/FimS [Pseudomonas aeruginosa PAO1] (VF0091)
SRR341671|scaffold18407_7|35180|id65999|804	VFG1267	2.2e-09	>VFG1267 (gi:15599419) pchH - probable ATP-binding component of ABC transporter [Pseudomonas aeruginosa PAO1] (VF0095)
SRR341671|scaffold37922_1|15399|id51213|498	VFG1505	4.2e-30	>VFG1505 (gi:24528035) z1204 - Z1204 protein [Escherichia coli 536]
SRR341671|scaffold51589_1|52512|id4592|3291	VFG2437	2.8e-05	>VFG2437 (gi:53719320) boaB - hypothetical protein [Burkholderia pseudomallei K96243] (VF0435)
SRR341671|scaffold6935_5|13758|id10699|1053	VFG0871	8e-07	>VFG0871 (gi:26251199) fimB - Type 1 fimbriae Regulatory protein fimB [Escherichia coli CFT073] (VF0221)
SRR341672|scaffold2301_1|39584|id11999|2406	VFG2045	2.6e-45	>VFG2045 (gi:33592925) bvgS - virulence sensor protein [Bordetella pertussis Tohama I] (VF0336)
SRR341672|scaffold2465_4|43755|id6127|546	VFG0871	3.2e-07	>VFG0871 (gi:26251199) fimB - Type 1 fimbriae Regulatory protein fimB [Escherichia coli CFT073] (VF0221)
SRR341672|scaffold6392_1|10275|id11004|564	VFG1206	1.4e-21	>VFG1206 (gi:15677997) fbpC - iron(III) ABC transporter, ATP-binding protein [Neisseria meningitidis MC58 (serogroup B)] (VF0272)
SRR341674|scaffold16640_1|21484|id68337|678	VFG1390	3.1e-36	>VFG1390 (gi:15608121) mprA - hypothetical protein Rv0981 [Mycobacterium tuberculosis H37Rv] (VF0298)
SRR341674|scaffold21827_3|13009|id25581|2793	VFG2436	8.4e-11	>VFG2436 (gi:53721820) boaA - surface-exposed protein [Burkholderia pseudomallei K96243] (VF0434)
SRR341674|scaffold21827_4|15058|id5452|465	VFG0576	1.8e-11	>VFG0576 (gi:16767506) ssb - ssDNA-binding protein controls activity of RecBCD nuclease [Salmonella enterica (serovar typhimurium) LT2]
SRR341674|scaffold28515_7|27642|id52607|1683	VFG0261	1.2e-09	>VFG0261 (gi:15676598) iga - IgA-specific serine endopeptidase [Neisseria meningitidis MC58 (serogroup B)] (VF0080)
SRR341675|C746192_1|15953|id35774|999	VFG0566	1.5e-79	>VFG0566 (gi:16767039) rhuM - putative cytoplasmic protein [Salmonella enterica (serovar typhimurium) LT2]
SRR341675|scaffold11933_4|21641|id71301|2205	VFG1357	3.7e-06	>VFG1357 (gi:15901997) cbpA - choline binding protein A [Streptococcus pneumoniae TIGR4] (VF0150)
SRR341675|scaffold1689_27|24634|id44410|1077	VFG1377	4.1e-14	>VFG1377 (gi:15903474) LytC - 1,4-beta-N-acetylmuramidase [Streptococcus pneumoniae R6] (VF0145)
SRR341675|scaffold32235_1|48746|id31813|1167	VFG1028	3.9e-10	>VFG1028 (gi:15808708) intI1 - Tn21 integrase IntI1 [Shigella flexneri (serotype 2a) YSH6000]
SRR341675|scaffold49480_1|49848|id9887|897	VFG0581	7.6e-06	>VFG0581 (gi:16767511) STM4261 - putative inner membrane protein [Salmonella enterica (serovar typhimurium) LT2]
SRR341675|scaffold9164_4|35199|id38546|564	VFG1030	2.5e-31	>VFG1030 (gi:15808710) tnpR - resolvase TnpR [Shigella flexneri (serotype 2a) YSH6000]
SRR341676|scaffold56105_1|34854|id27348|1581	VFG0261	2.4e-07	>VFG0261 (gi:15676598) iga - IgA-specific serine endopeptidase [Neisseria meningitidis MC58 (serogroup B)] (VF0080)
SRR341676|scaffold56797_1|16969|id18409|1110	VFG0285	1.3e-18	>VFG0285 (gi:15645151) virB11 - virB11 homolog [Helicobacter pylori 26695] (VF0060)
SRR341677|C312135_1|14111|id10966|1014	VFG1028	6.5e-06	>VFG1028 (gi:15808708) intI1 - Tn21 integrase IntI1 [Shigella flexneri (serotype 2a) YSH6000]
SRR341677|scaffold20709_1|48036|id35011|420	VFG0576	1.5e-25	>VFG0576 (gi:16767506) ssb - ssDNA-binding protein controls activity of RecBCD nuclease [Salmonella enterica (serovar typhimurium) LT2]
SRR341677|scaffold4966_1|35634|id39833|486	VFG0261	7e-06	>VFG0261 (gi:15676598) iga - IgA-specific serine endopeptidase [Neisseria meningitidis MC58 (serogroup B)] (VF0080)
SRR341680|scaffold23067_1|31601|id26405|393	VFG0576	3.2e-17	>VFG0576 (gi:16767506) ssb - ssDNA-binding protein controls activity of RecBCD nuclease [Salmonella enterica (serovar typhimurium) LT2]
SRR341680|scaffold24274_1|28312|id7948|600	VFG0442	1e-27	>VFG0442 (gi:17233474) rcK - resistance to complement killing [Salmonella enterica (serovar typhimurium) LT2] (VF0108)
SRR341681|scaffold18246_1|58042|id23432|549	VFG1889	4.5e-09	>VFG1889 (gi:52842852) letA - response regulator GacA [Legionella pneumophila Philadelphia 1] (VF0262)
SRR341681|scaffold44_39|14871|id38094|1017	VFG1028	7.5e-10	>VFG1028 (gi:15808708) intI1 - Tn21 integrase IntI1 [Shigella flexneri (serotype 2a) YSH6000]
SRR341682|scaffold34515_1|33747|id76392|1662	VFG1124	5.7e-07	>VFG1124 (gi:15641794) VC1791 - conserved hypothetical protein [Vibrio cholerae N16961]
SRR341683|scaffold56722_1|20938|id102721|942	VFG1454	1.1e-18	>VFG1454 (gi:24527986) ORF3 - putative DNA methylase [Escherichia coli 536]
SRR341683|scaffold63345_1|20591|id24560|4374	VFG0001	1.2e-40	>VFG0001 (gi:33592927) fhaB - filamentous hemagglutinin/adhesin [Bordetella pertussis Tohama I] (VF0025)
SRR341683|scaffold66005_1|25622|id53721|1497	VFG1855	2.3e-63	>VFG1855 (gi:52840925) htpB - Hsp60, 60K heat shock protein HtpB [Legionella pneumophila Philadelphia 1] (VF0159)
SRR341686|scaffold35204_5|43435|id20472|864	VFG2276	9.2e-09	>VFG2276 (gi:18309155) colA - collagenase [Clostridium perfringens 13] (VF0388)
SRR341686|scaffold9628_1|15089|id10885|1248	VFG0963	6.6e-133	>VFG0963 (gi:15675934) hasB - UDP-glucose 6-dehydrogenase [Streptococcus pyogenes SF370] (VF0244)
SRR341686|scaffold9628_1|15089|id10899|552	VFG1513	1.4e-07	>VFG1513 (gi:24528042) s0025 - IS66-like transposase [Escherichia coli 536]
SRR341687|scaffold56469_5|95806|id83157|381	VFG0575	4.6e-21	>VFG0575 (gi:16767048) mgtC - Mg<up>2+</up> transport protein [Salmonella enterica (serovar typhimurium) LT2] (VF0106)
SRR341688|scaffold28292_2|63724|id85787|1305	VFG0524	2.1e-25	>VFG0524 (gi:16766165) fhlA - formate hydrogen-lyase transcriptional activator for fdhF, hyc and hyp operons (EBP family) [Salmonella enterica (serovar typhimurium) LT2]
SRR341688|scaffold28292_2|63724|id85797|3570	VFG2029	9.7e-12	>VFG2029 (gi:13508049) hmw2 - Cytadherence High Molecular Weight Protein 2 (SwissProt HMW2_MYCPN) [Mycoplasma pneumoniae M129] (VF0330)
SRR341688|scaffold28292_2|63724|id85844|396	VFG0576	1.9e-17	>VFG0576 (gi:16767506) ssb - ssDNA-binding protein controls activity of RecBCD nuclease [Salmonella enterica (serovar typhimurium) LT2]
SRR341688|scaffold36541_6|10627|id88131|2736	VFG0955	1.5e-09	>VFG0955 (gi:19746911) emm18 - M18 protein precursor [Streptococcus pyogenes (serotype M18) MGAS8232] (VF0242)
SRR341690|scaffold17515_1|166969|id54884|687	VFG0077	1.3e-45	>VFG0077 (gi:16804506) clpP - ATP-dependent Clp protease proteolytic subunit [Listeria monocytogenes (serovar 1/2a) EGD-e] (VF0074)
SRR341690|scaffold17515_1|166969|id54907|2709	VFG0079	4.4e-134	>VFG0079 (gi:16802278) clpC - endopeptidase Clp ATP-binding chain C [Listeria monocytogenes (serovar 1/2a) EGD-e] (VF0072)
SRR341690|scaffold17515_1|166969|id54986|1620	VFG1855	1.9e-100	>VFG1855 (gi:52840925) htpB - Hsp60, 60K heat shock protein HtpB [Legionella pneumophila Philadelphia 1] (VF0159)
SRR341690|scaffold20519_2|41351|id42418|498	VFG1505	9.3e-30	>VFG1505 (gi:24528035) z1204 - Z1204 protein [Escherichia coli 536]
SRR341690|scaffold20519_2|41351|id42419|1107	VFG1504	1.3e-23	>VFG1504 (gi:24528034) z1203 - Z1203 protein [Escherichia coli 536]
SRR341691|scaffold12754_3|10803|id44296|1272	VFG0077	6.3e-06	>VFG0077 (gi:16804506) clpP - ATP-dependent Clp protease proteolytic subunit [Listeria monocytogenes (serovar 1/2a) EGD-e] (VF0074)
SRR341691|scaffold21989_2|23592|id60706|549	VFG0366	5.4e-47	>VFG0366 (gi:16122162) ybtQ - inner membrane ABC-transporter YbtQ [Yersinia pestis CO92] (VF0136)
SRR341693|scaffold32259_1|23878|id56600|2286	VFG2450	1.7e-06	>VFG2450 (gi:53722553) bipB - cell invasion protein [Burkholderia pseudomallei K96243] (VF0428)
SRR341695|scaffold18101_4|15293|id30522|432	VFG0576	2e-12	>VFG0576 (gi:16767506) ssb - ssDNA-binding protein controls activity of RecBCD nuclease [Salmonella enterica (serovar typhimurium) LT2]
SRR341695|scaffold43017_2|41843|id57917|1164	VFG1289	1.4e-07	>VFG1289 (gi:21282493) clfA - fibrinogen-binding protein [Staphylococcus aureus MW2] (VF0004)
SRR341695|scaffold53600_2|12057|id48831|1755	VFG1894	1.6e-07	>VFG1894 (gi:15791453) fliA - putative RNA polymerase sigma factor for flagellar operon [Campylobacter jejuni NCTC 11168] (VF0114)
SRR341696|C734606_1|45069|id106615|468	VFG0576	6.1e-07	>VFG0576 (gi:16767506) ssb - ssDNA-binding protein controls activity of RecBCD nuclease [Salmonella enterica (serovar typhimurium) LT2]
SRR341696|scaffold24429_1|18996|id37235|804	VFG1866	2e-42	>VFG1866 (gi:52841515) rpoS - stationary phase specific sigma factor RpoS [Legionella pneumophila Philadelphia 1] (VF0166)
SRR341696|scaffold30822_2|53365|id594|1152	VFG0261	2.6e-06	>VFG0261 (gi:15676598) iga - IgA-specific serine endopeptidase [Neisseria meningitidis MC58 (serogroup B)] (VF0080)
SRR341696|scaffold30822_3|43299|id28425|1188	VFG0337	2.6e-06	>VFG0337 (gi:16272928) iga - immunoglobin A1 protease [Haemophilus influenzae Rd] (VF0045)
SRR341696|scaffold32710_3|179297|id82957|1620	VFG1855	1.9e-100	>VFG1855 (gi:52840925) htpB - Hsp60, 60K heat shock protein HtpB [Legionella pneumophila Philadelphia 1] (VF0159)
SRR341696|scaffold32710_3|179297|id83034|2709	VFG0079	9.9e-134	>VFG0079 (gi:16802278) clpC - endopeptidase Clp ATP-binding chain C [Listeria monocytogenes (serovar 1/2a) EGD-e] (VF0072)
SRR341696|scaffold32710_3|179297|id83056|687	VFG0077	1.3e-45	>VFG0077 (gi:16804506) clpP - ATP-dependent Clp protease proteolytic subunit [Listeria monocytogenes (serovar 1/2a) EGD-e] (VF0074)
SRR341696|scaffold42358_1|31790|id55388|723	VFG1389	6.9e-18	>VFG1389 (gi:15608043) prrA - hypothetical protein Rv0903c [Mycobacterium tuberculosis H37Rv]
SRR341696|scaffold53007_3|21260|id40513|396	VFG0576	1.9e-17	>VFG0576 (gi:16767506) ssb - ssDNA-binding protein controls activity of RecBCD nuclease [Salmonella enterica (serovar typhimurium) LT2]
SRR341696|scaffold8324_11|35044|id64081|618	VFG0955	1.4e-06	>VFG0955 (gi:19746911) emm18 - M18 protein precursor [Streptococcus pyogenes (serotype M18) MGAS8232] (VF0242)
SRR341697|scaffold4184_1|159381|id39664|798	VFG1377	7.9e-07	>VFG1377 (gi:15903474) LytC - 1,4-beta-N-acetylmuramidase [Streptococcus pneumoniae R6] (VF0145)
SRR341697|scaffold4184_1|159381|id39820|2619	VFG0574	1.7e-50	>VFG0574 (gi:16767047) mgtB - Mg<up>2+</up> transport protein [Salmonella enterica (serovar typhimurium) LT2] (VF0106)
SRR341698|scaffold16315_3|30751|id54955|1098	VFG2497	2.4e-06	>VFG2497 (gi:53717867) fliK - flagellar hook-length control protein [Burkholderia pseudomallei K96243] (VF0430)
SRR341698|scaffold23407_1|26733|id7215|2643	VFG2029	1.9e-09	>VFG2029 (gi:13508049) hmw2 - Cytadherence High Molecular Weight Protein 2 (SwissProt HMW2_MYCPN) [Mycoplasma pneumoniae M129] (VF0330)
SRR341698|scaffold24696_7|17865|id84656|573	VFG1030	3.8e-43	>VFG1030 (gi:15808710) tnpR - resolvase TnpR [Shigella flexneri (serotype 2a) YSH6000]
SRR341698|scaffold24696_7|17865|id84660|1341	VFG0598	5.6e-21	>VFG0598 (gi:24114927) intC - Sai integrase [Shigella flexneri (serotype 2a) 301]
SRR341698|scaffold40247_1|79091|id28358|591	VFG1030	1.1e-29	>VFG1030 (gi:15808710) tnpR - resolvase TnpR [Shigella flexneri (serotype 2a) YSH6000]
SRR341699|scaffold46181_2|13109|id70149|6600	VFG2437	4e-11	>VFG2437 (gi:53719320) boaB - hypothetical protein [Burkholderia pseudomallei K96243] (VF0435)
SRR341699|scaffold58236_5|38364|id85977|1713	VFG1102	2.5e-13	>VFG1102 (gi:15641772) hsdM - DNA methylase HsdM, putative [Vibrio cholerae N16961]
SRR341701|scaffold14981_1|26797|id20354|483	VFG0576	3.1e-62	>VFG0576 (gi:16767506) ssb - ssDNA-binding protein controls activity of RecBCD nuclease [Salmonella enterica (serovar typhimurium) LT2]
SRR341702|scaffold69595_2|13806|id85246|2346	VFG2029	2.3e-06	>VFG2029 (gi:13508049) hmw2 - Cytadherence High Molecular Weight Protein 2 (SwissProt HMW2_MYCPN) [Mycoplasma pneumoniae M129] (VF0330)
SRR341702|scaffold9839_5|14502|id93930|4326	VFG2437	7.1e-09	>VFG2437 (gi:53719320) boaB - hypothetical protein [Burkholderia pseudomallei K96243] (VF0435)
SRR341704|scaffold27785_2|14008|id42835|1593	VFG1290	5.8e-09	>VFG1290 (gi:21284280) clfB - Clumping factor B [Staphylococcus aureus MW2] (VF0004)
SRR341704|scaffold27785_2|14008|id42839|975	VFG1028	1e-11	>VFG1028 (gi:15808708) intI1 - Tn21 integrase IntI1 [Shigella flexneri (serotype 2a) YSH6000]
SRR341705|C674283_1|17944|id78420|990	VFG0955	5.2e-08	>VFG0955 (gi:19746911) emm18 - M18 protein precursor [Streptococcus pyogenes (serotype M18) MGAS8232] (VF0242)
SRR341705|scaffold24413_3|11742|id33354|501	VFG0079	1.1e-43	>VFG0079 (gi:16802278) clpC - endopeptidase Clp ATP-binding chain C [Listeria monocytogenes (serovar 1/2a) EGD-e] (VF0072)
SRR341705|scaffold35112_1|58981|id66519|1005	VFG1028	2.7e-12	>VFG1028 (gi:15808708) intI1 - Tn21 integrase IntI1 [Shigella flexneri (serotype 2a) YSH6000]
SRR341705|scaffold3826_2|46431|id45484|2754	VFG2148	1.9e-15	>VFG2148 (gi:15605406) pkn5 - S/T Protein Kinase [Chlamydia trachomatis D/UW-3/CX] (VF0344)
SRR341706|scaffold14301_57|16013|id78436|1179	VFG0872	4e-07	>VFG0872 (gi:26251200) fimE - Type 1 fimbriae Regulatory protein fimE [Escherichia coli CFT073] (VF0221)
SRR341706|scaffold14301_57|16013|id78445|582	VFG0077	1.4e-53	>VFG0077 (gi:16804506) clpP - ATP-dependent Clp protease proteolytic subunit [Listeria monocytogenes (serovar 1/2a) EGD-e] (VF0074)
SRR341706|scaffold56089_2|17514|id32454|1569	VFG2048	5.8e-62	>VFG2048 (gi:82778252) gspE - putative type II secretion protein [Shigella dysenteriae Sd197] (VF0333)
SRR341706|scaffold56089_2|17514|id32455|1482	VFG0184	8.6e-23	>VFG0184 (gi:15598301) xcpQ - general secretion pathway protein D [Pseudomonas aeruginosa PAO1] (VF0084)
SRR341706|scaffold58962_1|18159|id13651|441	VFG0576	3.3e-15	>VFG0576 (gi:16767506) ssb - ssDNA-binding protein controls activity of RecBCD nuclease [Salmonella enterica (serovar typhimurium) LT2]
SRR341706|scaffold75_1|38028|id9487|2484	VFG0574	1.4e-57	>VFG0574 (gi:16767047) mgtB - Mg<up>2+</up> transport protein [Salmonella enterica (serovar typhimurium) LT2] (VF0106)
SRR341707|scaffold41399_1|65760|id6839|1008	VFG2091	1.3e-06	>VFG2091 (gi:15600894) vgrG-3 - vgrG protein [Vibrio cholerae N16961] (VF0335)
SRR341707|scaffold41399_1|65760|id6915|1734	VFG0366	1.6e-73	>VFG0366 (gi:16122162) ybtQ - inner membrane ABC-transporter YbtQ [Yersinia pestis CO92] (VF0136)
SRR341707|scaffold41399_1|65760|id6916|1788	VFG0365	1.6e-87	>VFG0365 (gi:16122161) ybtP - lipoprotein inner membrane ABC-transporter [Yersinia pestis CO92] (VF0136)
SRR341707|scaffold42672_1|13243|id73686|2136	VFG0841	1.1e-34	>VFG0841 (gi:3822163) hlyB - hemolysin transport protein [Escherichia coli O157:H7 EDL933] (VF0207)
SRR341707|scaffold42672_1|13243|id73693|765	VFG0344	8.1e-25	>VFG0344 (gi:16272073) hitC - iron(III) ABC transporter, ATP-binding protein [Haemophilus influenzae Rd] (VF0268)
SRR341707|scaffold50920_4|10223|id92369|942	VFG1377	1.2e-14	>VFG1377 (gi:15903474) LytC - 1,4-beta-N-acetylmuramidase [Streptococcus pneumoniae R6] (VF0145)
SRR341707|scaffold68495_1|22930|id8659|2601	VFG0574	1.9e-41	>VFG0574 (gi:16767047) mgtB - Mg<up>2+</up> transport protein [Salmonella enterica (serovar typhimurium) LT2] (VF0106)
SRR341707|scaffold69574_1|45557|id56201|2667	VFG0574	5.1e-82	>VFG0574 (gi:16767047) mgtB - Mg<up>2+</up> transport protein [Salmonella enterica (serovar typhimurium) LT2] (VF0106)
SRR341707|scaffold69574_1|45557|id56204|3549	VFG2099	7.6e-17	>VFG2099 (gi:52842698) lepB - LepB [Legionella pneumophila Philadelphia 1] (VF0156)
SRR341709|scaffold25447_1|70276|id58315|1272	VFG0077	6.3e-06	>VFG0077 (gi:16804506) clpP - ATP-dependent Clp protease proteolytic subunit [Listeria monocytogenes (serovar 1/2a) EGD-e] (VF0074)
SRR341709|scaffold29486_12|15102|id117011|390	VFG1668	3.3e-43	>VFG1668 (gi:28316248) orf45 - putative lysil-tRNA synthetase LysU [Escherichia coli 536]
SRR341709|scaffold30912_6|15544|id40983|402	VFG0576	6.3e-13	>VFG0576 (gi:16767506) ssb - ssDNA-binding protein controls activity of RecBCD nuclease [Salmonella enterica (serovar typhimurium) LT2]
SRR341709|scaffold57608_5|51892|id35400|138	VFG1867	7.9e-08	>VFG1867 (gi:52843161) sodB - superoxide dismutase [Legionella pneumophila Philadelphia 1] (VF0169)
SRR341709|scaffold68130_1|19718|id55657|420	VFG0576	5.6e-20	>VFG0576 (gi:16767506) ssb - ssDNA-binding protein controls activity of RecBCD nuclease [Salmonella enterica (serovar typhimurium) LT2]
SRR341710|scaffold22545_1|24149|id24059|1281	VFG1855	1.8e-141	>VFG1855 (gi:52840925) htpB - Hsp60, 60K heat shock protein HtpB [Legionella pneumophila Philadelphia 1] (VF0159)
SRR341711|scaffold24554_14|13668|id42288|837	VFG1936	2.2e-44	>VFG1936 (gi:15792460) Cj1135 - putative two-domain glycosyltransferase [Campylobacter jejuni NCTC 11168] (VF0326)
SRR341711|scaffold34517_1|28871|id47683|2202	VFG0907	6.2e-86	>VFG0907 (gi:26249408) hlyB - Hemolysin B [Escherichia coli CFT073] (VF0225)
SRR341711|scaffold71857_2|13451|id53848|399	VFG0576	5.3e-12	>VFG0576 (gi:16767506) ssb - ssDNA-binding protein controls activity of RecBCD nuclease [Salmonella enterica (serovar typhimurium) LT2]
SRR341711|scaffold71857_4|20751|id45082|1035	VFG1028	3.1e-11	>VFG1028 (gi:15808708) intI1 - Tn21 integrase IntI1 [Shigella flexneri (serotype 2a) YSH6000]
SRR341712|scaffold4297_1|11905|id23698|1158	VFG1454	6.5e-34	>VFG1454 (gi:24527986) ORF3 - putative DNA methylase [Escherichia coli 536]
SRR341712|scaffold4297_1|11905|id23704|609	VFG1028	1.8e-06	>VFG1028 (gi:15808708) intI1 - Tn21 integrase IntI1 [Shigella flexneri (serotype 2a) YSH6000]
SRR341713|scaffold25609_3|48707|id39428|597	VFG0955	6.6e-06	>VFG0955 (gi:19746911) emm18 - M18 protein precursor [Streptococcus pyogenes (serotype M18) MGAS8232] (VF0242)
SRR341713|scaffold32093_2|14171|id23164|528	VFG1454	9.9e-06	>VFG1454 (gi:24527986) ORF3 - putative DNA methylase [Escherichia coli 536]
SRR341713|scaffold32200_2|55273|id8467|396	VFG0576	1.1e-17	>VFG0576 (gi:16767506) ssb - ssDNA-binding protein controls activity of RecBCD nuclease [Salmonella enterica (serovar typhimurium) LT2]
SRR341713|scaffold5741_5|11796|id22965|1053	VFG0261	3.3e-08	>VFG0261 (gi:15676598) iga - IgA-specific serine endopeptidase [Neisseria meningitidis MC58 (serogroup B)] (VF0080)
SRR341713|scaffold5741_5|11796|id22966|4599	VFG2409	9.1e-188	>VFG2409 (gi:21281992) essC - hypothetical protein [Staphylococcus aureus MW2] (VF0403)
SRR341714|C716463_1|31483|id19578|2448	VFG0955	4.4e-08	>VFG0955 (gi:19746911) emm18 - M18 protein precursor [Streptococcus pyogenes (serotype M18) MGAS8232] (VF0242)
SRR341714|C716463_1|31483|id19589|2823	VFG1354	1.8e-13	>VFG1354 (gi:15900810) cbpE - choline binding protein E [Streptococcus pneumoniae TIGR4] (VF0145)
SRR341714|scaffold32988_6|11659|id55757|4572	VFG1124	2e-22	>VFG1124 (gi:15641794) VC1791 - conserved hypothetical protein [Vibrio cholerae N16961]
SRR341714|scaffold32988_8|12641|id23806|666	VFG1501	8.3e-10	>VFG1501 (gi:24528031) hlyB - hemolysin B [Escherichia coli 536]
SRR341714|scaffold45891_2|53714|id47015|2172	VFG1454	3e-16	>VFG1454 (gi:24527986) ORF3 - putative DNA methylase [Escherichia coli 536]
SRR341714|scaffold55066_2|58623|id16855|966	VFG1357	2.2e-11	>VFG1357 (gi:15901997) cbpA - choline binding protein A [Streptococcus pneumoniae TIGR4] (VF0150)
SRR341714|scaffold55101_1|42656|id47466|1407	VFG1228	4.8e-23	>VFG1228 (gi:15595608) pilJ - twitching motility protein PilJ [Pseudomonas aeruginosa PAO1] (VF0082)
SRR341715|scaffold15278_8|11501|id14191|1026	VFG1102	1.1e-08	>VFG1102 (gi:15641772) hsdM - DNA methylase HsdM, putative [Vibrio cholerae N16961]
SRR341715|scaffold16373_1|10494|id60373|1293	VFG2409	9.5e-10	>VFG2409 (gi:21281992) essC - hypothetical protein [Staphylococcus aureus MW2] (VF0403)
SRR341716|scaffold39236_1|10965|id16931|1653	VFG1701	1.2e-20	>VFG1701 (gi:26249399) c3564 - Hypothetical protein [Escherichia coli CFT073]
SRR341717|scaffold27301_2|16839|id30175|420	VFG0576	8.9e-26	>VFG0576 (gi:16767506) ssb - ssDNA-binding protein controls activity of RecBCD nuclease [Salmonella enterica (serovar typhimurium) LT2]
SRR341717|scaffold9372_1|29228|id53519|2643	VFG2029	1.9e-09	>VFG2029 (gi:13508049) hmw2 - Cytadherence High Molecular Weight Protein 2 (SwissProt HMW2_MYCPN) [Mycoplasma pneumoniae M129] (VF0330)
SRR341718|scaffold27697_1|41331|id1569|1620	VFG1855	7.8e-110	>VFG1855 (gi:52840925) htpB - Hsp60, 60K heat shock protein HtpB [Legionella pneumophila Philadelphia 1] (VF0159)
SRR341720|scaffold45435_1|16473|id16678|396	VFG0576	1.1e-17	>VFG0576 (gi:16767506) ssb - ssDNA-binding protein controls activity of RecBCD nuclease [Salmonella enterica (serovar typhimurium) LT2]
SRR341720|scaffold45477_1|13546|id13133|1251	VFG1028	1.2e-06	>VFG1028 (gi:15808708) intI1 - Tn21 integrase IntI1 [Shigella flexneri (serotype 2a) YSH6000]
SRR341721|C657024_1|101199|id76164|1188	VFG0337	1.8e-07	>VFG0337 (gi:16272928) iga - immunoglobin A1 protease [Haemophilus influenzae Rd] (VF0045)
SRR341721|C657024_1|101199|id76210|1152	VFG0261	5.1e-07	>VFG0261 (gi:15676598) iga - IgA-specific serine endopeptidase [Neisseria meningitidis MC58 (serogroup B)] (VF0080)
SRR341721|scaffold147_1|48713|id59193|699	VFG1390	1.6e-32	>VFG1390 (gi:15608121) mprA - hypothetical protein Rv0981 [Mycobacterium tuberculosis H37Rv] (VF0298)
SRR341721|scaffold52150_2|10429|id13842|438	VFG0576	2.4e-13	>VFG0576 (gi:16767506) ssb - ssDNA-binding protein controls activity of RecBCD nuclease [Salmonella enterica (serovar typhimurium) LT2]
SRR341721|scaffold52669_1|14623|id27659|888	VFG1454	3.6e-16	>VFG1454 (gi:24527986) ORF3 - putative DNA methylase [Escherichia coli 536]
SRR341721|scaffold52788_1|21874|id29353|1629	VFG1855	2.4e-111	>VFG1855 (gi:52840925) htpB - Hsp60, 60K heat shock protein HtpB [Legionella pneumophila Philadelphia 1] (VF0159)
SRR341722|scaffold32926_3|14848|id47079|942	VFG1454	1.1e-18	>VFG1454 (gi:24527986) ORF3 - putative DNA methylase [Escherichia coli 536]
SRR341725|scaffold366_29|30301|id22890|5913	VFG0070	2.6e-22	>VFG0070 (gi:16802625) iap - P60 extracellular protein, invasion associated protein Iap [Listeria monocytogenes (serovar 1/2a) EGD-e] (VF0068)
SRR341725|scaffold47604_1|22785|id23020|2286	VFG2450	7.8e-07	>VFG2450 (gi:53722553) bipB - cell invasion protein [Burkholderia pseudomallei K96243] (VF0428)
SRR341680|scaffold24274_1|28312|id7949|3189	VFG2497	7.3e-27	>VFG2497 (gi:53717867) fliK - flagellar hook-length control protein [Burkholderia pseudomallei K96243] (VF0430)
SRR341683|scaffold29076_1|15304|id49949|2772	VFG2436	2.6e-12	>VFG2436 (gi:53721820) boaA - surface-exposed protein [Burkholderia pseudomallei K96243] (VF0434)
SRR341686|scaffold1832_4|12385|id63564|3693	VFG2436	1.6e-17	>VFG2436 (gi:53721820) boaA - surface-exposed protein [Burkholderia pseudomallei K96243] (VF0434)
SRR341695|scaffold27481_1|17724|id27654|1470	VFG0261	1.5e-11	>VFG0261 (gi:15676598) iga - IgA-specific serine endopeptidase [Neisseria meningitidis MC58 (serogroup B)] (VF0080)
SRR341698|scaffold40247_1|79091|id28432|1956	VFG0950	2.1e-08	>VFG0950 (gi:21911263) emm3 - M protein type 3 [Streptococcus pyogenes (serotype M3) MGAS315] (VF0242)
SRR341714|scaffold41127_12|40959|id59665|1224	VFG1361	2.9e-08	>VFG1361 (gi:15900059) pspA - pneumococcal surface protein A [Streptococcus pneumoniae TIGR4] (VF0152)
SRR341721|scaffold52107_1|48518|id49553|903	VFG2482	9.3e-12	>VFG2482 (gi:53722526) BPSS1504 - hypothetical protein [Burkholderia pseudomallei K96243] (VF0429)

## Sheet: TableS4
Table S4. Pairs between the large bacterial Scaffolds and phage Scaffolds identified by spacers.
The bacterial Scaffolds(sample|Scaffold|location	The phage Scaffolds(sample|Scaffold|size)
SRR341581|scaffold25544_2_68588	SRR341635|scaffold58317_1 19030
SRR341581|scaffold25544_2_68982	SRR341613|scaffold33267_2 29647	SRR341706|scaffold3593_2 26786
SRR341581|scaffold25544_2_69116	SRR341635|scaffold58317_1 19030
SRR341582|scaffold32224_4_15214	SRR341595|scaffold31482_1 21688
SRR341584|scaffold33220_3_19910	SRR341630|scaffold279_2 17969
SRR341584|scaffold33220_3_19974	SRR341695|scaffold26583_1 27192
SRR341584|scaffold33220_3_20689	SRR341648|scaffold55213_1 27175
SRR341584|scaffold33220_3_22070	SRR341648|scaffold55283_1 41291
SRR341585|scaffold110_6_12667	SRR341675|scaffold25851_1 10457
SRR341585|scaffold110_6_8228	SRR341596|scaffold26298_4 13675
SRR341585|scaffold110_6_8552	SRR341705|scaffold7675_3 52620
SRR341585|scaffold110_6_8814	SRR341691|scaffold37376_1 11111
SRR341585|scaffold25785_13_13815	SRR341685|scaffold31190_2 18992
SRR341588|scaffold16981_6_5548	SRR341677|scaffold6116_2 15843
SRR341590|scaffold15734_4_7354	SRR341629|C229114_1 59756
SRR341590|scaffold15734_4_7486	SRR341590|scaffold58_1 26396
SRR341590|scaffold46457_1_330	SRR341673|scaffold14908_1 53369
SRR341590|scaffold46457_1_396	SRR341722|C476798_1 26078
SRR341590|scaffold51827_1_47647	SRR341611|scaffold8898_2 11857
SRR341590|scaffold52601_2_3300	SRR341585|scaffold23342_9 27476
SRR341590|scaffold72_33_1453	SRR341690|scaffold18404_4 10687
SRR341593|scaffold15797_2_461	SRR341635|scaffold58317_1 19030
SRR341593|scaffold15797_2_597	SRR341706|scaffold3593_2 26786	SRR341613|scaffold33267_2 29647
SRR341593|scaffold15797_2_924	SRR341635|scaffold58317_1 19030
SRR341593|scaffold36704_1_1057	SRR341721|scaffold147_1 48713
SRR341593|scaffold36704_1_2545	SRR341628|scaffold44269_1 67803	SRR341583|scaffold40102_1 52078	SRR341648|scaffold55244_2 56559	SRR341584|scaffold32559_1 25750
SRR341593|scaffold36704_1_268	SRR341583|scaffold56826_1 16456	SRR341584|scaffold36602_1 30049
SRR341593|scaffold36704_1_595	SRR341654|scaffold37496_1 33742
SRR341593|scaffold36704_1_73	SRR341695|scaffold26583_1 27192	SRR341648|scaffold55283_1 41291
SRR341594|scaffold167_1_12447	SRR341619|scaffold9628_2 26496
SRR341594|scaffold18042_2_14544	SRR341691|scaffold37376_1 11111
SRR341594|scaffold18042_2_14608	SRR341691|scaffold37376_1 11111
SRR341594|scaffold18042_2_14673	SRR341590|scaffold36129_1 46052	SRR341585|scaffold55770_1 58620
SRR341594|scaffold18042_2_14801	SRR341585|scaffold55770_1 58620	SRR341590|scaffold36129_1 46052	SRR341691|C512703_1 53688	SRR341613|scaffold33622_1 11645	SRR341649|scaffold54818_1 42543
SRR341594|scaffold18042_2_15321	SRR341596|scaffold26298_3 25070
SRR341594|scaffold18042_2_15385	SRR341596|scaffold26298_3 25070
SRR341594|scaffold18042_2_16107	SRR341606|scaffold32658_1 40909
SRR341594|scaffold18042_2_17681	SRR341585|scaffold41863_4 11033
SRR341594|scaffold18042_2_7176	SRR341585|scaffold55770_1 58620	SRR341590|scaffold36129_1 46052	SRR341613|scaffold33622_1 11645	SRR341649|scaffold54818_1 42543	SRR341691|C512703_1 53688
SRR341594|scaffold18042_2_7706	SRR341590|scaffold36129_1 46052
SRR341594|scaffold18042_2_7772	SRR341585|scaffold55770_1 58620
SRR341594|scaffold18042_2_7905	SRR341585|scaffold55770_1 58620	SRR341590|scaffold36129_1 46052	SRR341691|C512703_1 53688	SRR341613|scaffold33622_1 11645	SRR341649|scaffold54818_1 42543
SRR341594|scaffold18042_2_7971	SRR341691|C512703_1 53688
SRR341594|scaffold18042_2_8296	SRR341613|scaffold33622_2 27864
SRR341594|scaffold18042_2_8491	SRR341585|scaffold55770_1 58620	SRR341691|C512703_1 53688
SRR341594|scaffold753_43_17197	SRR341714|scaffold55101_1 42656	SRR341675|scaffold1689_28 13753
SRR341594|scaffold753_43_18113	SRR341594|scaffold35098_1 33393
SRR341594|scaffold753_43_18566	SRR341714|scaffold55101_1 42656	SRR341675|scaffold1689_28 13753	SRR341662|scaffold46228_1 37935
SRR341594|scaffold8171_1_22141	SRR341722|C476798_1 26078	SRR341648|scaffold55213_1 27175
SRR341596|scaffold12468_1_6834	SRR341635|scaffold58317_1 19030
SRR341596|scaffold12468_1_7293	SRR341670|scaffold75609_5 15980
SRR341597|scaffold118_8_45891	SRR341585|scaffold56569_6 27963
SRR341597|scaffold118_8_45957	SRR341705|scaffold46818_3 13884	SRR341664|scaffold30883_1 12524	SRR341591|C810657_1 13497	SRR341723|scaffold14182_1 10969
SRR341597|scaffold118_8_46024	SRR341713|scaffold32093_4 26032	SRR341723|scaffold14182_1 10969	SRR341664|scaffold30883_1 12524	SRR341591|C810657_1 13497
SRR341597|scaffold118_8_46090	SRR341664|scaffold30883_1 12524	SRR341723|scaffold14182_1 10969
SRR341597|scaffold135_2_7055	SRR341596|scaffold26298_3 25070
SRR341597|scaffold135_2_9019	SRR341585|scaffold55770_1 58620	SRR341590|scaffold36129_1 46052	SRR341613|scaffold33622_2 27864
SRR341597|scaffold135_2_9150	SRR341607|scaffold920_41 16642	SRR341689|scaffold4239_3 10480
SRR341597|scaffold135_2_9347	SRR341636|scaffold11153_3 22758
SRR341597|scaffold16338_1_7599	SRR341593|scaffold9042_1 31826
SRR341598|scaffold31_2_68650	SRR341635|scaffold58317_1 19030
SRR341598|scaffold31_2_68716	SRR341635|scaffold58317_1 19030
SRR341598|scaffold31_2_68783	SRR341635|scaffold58317_1 19030
SRR341598|scaffold31_2_68849	SRR341635|scaffold58317_1 19030
SRR341599|scaffold41614_8_10796	SRR341601|scaffold4073_1 31710
SRR341599|scaffold41614_8_10861	SRR341584|C548576_1 37607
SRR341601|scaffold32812_1_1147	SRR341682|scaffold42781_1 17656	SRR341705|scaffold46836_2 13165
SRR341601|scaffold32812_1_1215	SRR341723|scaffold14182_2 39169	SRR341638|scaffold3495_2 13416	SRR341705|scaffold46836_2 13165
SRR341601|scaffold32812_1_560	SRR341621|scaffold33174_1 83779
SRR341601|scaffold32812_1_952	SRR341601|scaffold4073_1 31710
SRR341602|scaffold34_6_1690	SRR341607|scaffold914_2 27161
SRR341602|scaffold4593_2_28801	SRR341661|scaffold57549_1 44928	SRR341671|scaffold51736_2 34810	SRR341665|scaffold21266_1 42776	SRR341716|scaffold26994_1 13732	SRR341699|scaffold59003_3 13202
SRR341603|scaffold14059_1_159230	SRR341605|scaffold1588_2 18289
SRR341603|scaffold14059_1_159621	SRR341713|scaffold32200_2 55273	SRR341685|scaffold27136_11 11431	SRR341696|scaffold53007_3 21260	SRR341585|scaffold13334_3 48829
SRR341603|scaffold19395_2_10501	SRR341605|scaffold1588_1 15157
SRR341603|scaffold19395_2_10763	SRR341680|scaffold6007_2 14666	SRR341616|scaffold34766_5 13063
SRR341603|scaffold20857_1_50838	SRR341585|scaffold23342_9 27476
SRR341603|scaffold20857_1_50906	SRR341685|scaffold31190_2 18992	SRR341585|scaffold23342_9 27476
SRR341603|scaffold21070_1_3642	SRR341688|scaffold38271_2 16582
SRR341603|scaffold21070_1_3975	SRR341605|scaffold1588_2 18289
SRR341603|scaffold21070_1_4105	SRR341605|scaffold1588_2 18289
SRR341604|scaffold271_2_807	SRR341597|scaffold10681_1 20723
SRR341606|scaffold17_1_52559	SRR341723|scaffold14182_2 39169
SRR341606|scaffold17_1_53147	SRR341638|scaffold3495_2 13416	SRR341705|scaffold46836_2 13165	SRR341723|scaffold14182_2 39169
SRR341606|scaffold17_1_53212	SRR341705|scaffold46836_2 13165	SRR341682|scaffold42781_1 17656
SRR341606|scaffold17_1_53410	SRR341706|scaffold58508_1 12960
SRR341606|scaffold17_1_53475	SRR341706|scaffold58508_1 12960	SRR341613|scaffold33285_1 19298
SRR341606|scaffold17_1_53541	SRR341706|scaffold58508_1 12960
SRR341606|scaffold17_1_54001	SRR341601|scaffold4073_1 31710
SRR341606|scaffold38_5_11557	SRR341585|scaffold41863_4 11033
SRR341606|scaffold38_5_11622	SRR341675|scaffold1689_27 24634	SRR341704|C652264_1 33034	SRR341662|scaffold46228_1 37935	SRR341714|scaffold55101_1 42656
SRR341606|scaffold38_5_16808	SRR341675|scaffold25851_1 10457
SRR341606|scaffold38_5_17140	SRR341719|scaffold35976_5 11548
SRR341606|scaffold55_1_2	SRR341637|scaffold9355_12 11197	SRR341618|scaffold21492_4 17230	SRR341699|scaffold58236_5 38364
SRR341610|scaffold1917_16_10398	SRR341691|C512703_1 53688	SRR341670|scaffold30520_3 10329	SRR341585|scaffold55770_1 58620	SRR341649|scaffold54818_1 42543
SRR341610|scaffold1917_16_10462	SRR341670|scaffold30520_1 25186	SRR341613|scaffold33622_3 17574
SRR341610|scaffold1917_16_10593	SRR341613|scaffold33622_2 27864
SRR341610|scaffold1917_16_9552	SRR341649|scaffold54818_1 42543	SRR341670|scaffold30520_3 10329	SRR341585|scaffold55770_1 58620
SRR341611|scaffold38400_2_28082	SRR341680|scaffold23067_1 31601	SRR341685|scaffold27658_1 25137
SRR341611|scaffold38400_2_28216	SRR341680|scaffold6007_2 14666
SRR341611|scaffold38400_2_29068	SRR341688|scaffold38271_2 16582
SRR341611|scaffold6456_1_1708	SRR341617|scaffold2199_5 13206	SRR341696|scaffold29091_1 17223	SRR341713|scaffold32200_2 55273
SRR341613|scaffold29082_1_1063	SRR341648|scaffold55213_1 27175	SRR341722|C476798_1 26078
SRR341613|scaffold29082_1_1191	SRR341628|scaffold48124_1 40868	SRR341584|scaffold36501_1 24907
SRR341613|scaffold29082_1_1321	SRR341583|C717742_1 18256	SRR341635|scaffold44904_3 31116
SRR341613|scaffold29082_1_1453	SRR341583|scaffold56994_1 18565	SRR341635|scaffold53897_1 28340
SRR341613|scaffold29082_1_2104	SRR341695|scaffold27481_1 17724
SRR341613|scaffold29082_1_3017	SRR341721|scaffold147_1 48713
SRR341613|scaffold29082_1_804	SRR341593|scaffold48806_1 11262
SRR341613|scaffold89_17_18436	SRR341685|scaffold31190_2 18992	SRR341585|scaffold23342_9 27476
SRR341614|scaffold15022_1_2974	SRR341649|scaffold54818_1 42543
SRR341614|scaffold15022_1_3170	SRR341691|C512703_1 53688	SRR341590|scaffold36129_1 46052	SRR341613|scaffold33622_3 17574
SRR341614|scaffold23_1_73	SRR341670|scaffold30520_2 23758	SRR341590|scaffold36129_1 46052
SRR341614|scaffold30_1_14701	SRR341664|scaffold52894_5 13459
SRR341614|scaffold31010_4_26534	SRR341637|C575620_1 10852	SRR341709|scaffold7421_1 13996
SRR341616|scaffold13029_11_11683	SRR341590|scaffold39638_1 14432	SRR341696|C734532_1 27762	SRR341603|scaffold21153_1 52642
SRR341616|scaffold37836_2_5540	SRR341685|scaffold27136_11 11431	SRR341720|scaffold45435_1 16473	SRR341696|scaffold53007_3 21260	SRR341585|scaffold13334_3 48829	SRR341713|scaffold32200_2 55273	SRR341688|scaffold28292_2 63724
SRR341616|scaffold37836_2_6654	SRR341585|scaffold23342_9 27476
SRR341617|scaffold197_1_32027	SRR341605|scaffold1588_2 18289
SRR341617|scaffold197_1_32093	SRR341680|scaffold6518_3 37513
SRR341617|scaffold38774_1_37248	SRR341680|scaffold23067_1 31601	SRR341685|scaffold27658_1 25137
SRR341617|scaffold5685_1_13829	SRR341611|scaffold8898_2 11857
SRR341617|scaffold5685_1_14090	SRR341605|scaffold1588_1 15157
SRR341617|scaffold5685_1_14155	SRR341605|scaffold1588_1 15157
SRR341617|scaffold5685_1_14220	SRR341605|scaffold1588_1 15157
SRR341618|scaffold15525_4_102	SRR341685|scaffold15402_10 11643
SRR341618|scaffold7337_7_15702	SRR341585|scaffold31945_4 11999
SRR341620|scaffold1905_5_1_9389	SRR341589|scaffold43436_5 13120
SRR341620|scaffold28538_3_52504	SRR341670|scaffold30520_1 25186
SRR341620|scaffold28538_3_53029	SRR341636|scaffold6749_14 10062
SRR341620|scaffold28538_3_53094	SRR341650|scaffold25627_3 53134
SRR341620|scaffold28538_3_56596	SRR341649|scaffold54818_1 42543
SRR341620|scaffold28538_3_57582	SRR341590|scaffold36129_1 46052	SRR341691|C512703_1 53688	SRR341585|scaffold55770_1 58620
SRR341620|scaffold28538_3_57647	SRR341590|scaffold36129_1 46052	SRR341613|scaffold33622_1 11645	SRR341649|scaffold54818_1 42543
SRR341620|scaffold28538_3_57713	SRR341590|scaffold36129_1 46052	SRR341691|C512703_1 53688	SRR341649|scaffold54818_1 42543	SRR341585|scaffold55770_1 58620	SRR341613|scaffold33622_2 27864
SRR341620|scaffold28538_3_57843	SRR341691|scaffold37376_1 11111
SRR341620|scaffold28538_3_58039	SRR341590|scaffold36129_1 46052	SRR341691|C512703_1 53688	SRR341649|scaffold54818_1 42543	SRR341585|scaffold55770_1 58620	SRR341613|scaffold33622_2 27864
SRR341620|scaffold28538_3_58235	SRR341594|scaffold35098_2 15946
SRR341620|scaffold28538_3_58368	SRR341585|scaffold55770_1 58620
SRR341620|scaffold66997_1_11397	SRR341637|scaffold26987_2 16797	SRR341671|scaffold44217_3 35812
SRR341620|scaffold66997_1_11989	SRR341594|scaffold35098_1 33393
SRR341621|scaffold5509_3_5619	SRR341637|scaffold14211_1 32161	SRR341704|scaffold59831_2 52727
SRR341622|scaffold17124_4_33942	SRR341605|scaffold1588_2 18289
SRR341622|scaffold19_1_65578	SRR341605|scaffold1588_1 15157
SRR341622|scaffold19_3_19664	SRR341685|scaffold31190_2 18992
SRR341622|scaffold19_3_19730	SRR341685|scaffold31190_2 18992	SRR341585|scaffold23342_9 27476
SRR341622|scaffold5_1_4942	SRR341611|scaffold16344_2 16419	SRR341605|scaffold1588_2 18289	SRR341616|scaffold33713_2 24342
SRR341622|scaffold5_1_5402	SRR341680|scaffold23067_1 31601
SRR341625|scaffold37_22_27741	SRR341625|scaffold44595_2 13018
SRR341627|scaffold19985_1_1375	SRR341675|scaffold25851_1 10457
SRR341627|scaffold19985_1_659	SRR341675|scaffold25851_1 10457
SRR341627|scaffold19985_1_788	SRR341585|scaffold55770_1 58620
SRR341628|scaffold44130_1_17003	SRR341658|scaffold49013_1 12897
SRR341628|scaffold91_1_1040	SRR341683|scaffold81_8 13749	SRR341718|scaffold23464_3 13388	SRR341635|scaffold58099_1 17813	SRR341689|scaffold30709_2 18572
SRR341628|scaffold91_1_1171	SRR341683|scaffold81_9 10074	SRR341718|scaffold23464_3 13388	SRR341635|scaffold58099_1 17813	SRR341689|scaffold30709_2 18572
SRR341628|scaffold91_1_1437	SRR341683|scaffold81_8 13749
SRR341628|scaffold91_1_513	SRR341664|scaffold58266_1 19107	SRR341723|scaffold14182_2 39169
SRR341628|scaffold91_1_579	SRR341664|scaffold51085_2 20386
SRR341628|scaffold91_1_645	SRR341635|scaffold58099_1 17813
SRR341628|scaffold91_1_711	SRR341683|scaffold81_8 13749	SRR341718|scaffold23464_3 13388	SRR341635|scaffold58099_1 17813	SRR341689|scaffold30709_2 18572
SRR341628|scaffold91_1_778	SRR341708|scaffold35291_5 17098	SRR341718|scaffold23464_2 17118	SRR341689|scaffold30709_3 17141
SRR341628|scaffold91_1_842	SRR341723|scaffold14182_5 10075	SRR341713|scaffold32093_2 14171	SRR341664|scaffold51085_2 20386	SRR341621|scaffold33174_1 83779	SRR341683|scaffold81_9 10074	SRR341689|scaffold30709_2 18572
SRR341628|scaffold91_1_907	SRR341683|scaffold81_8 13749	SRR341718|scaffold23464_3 13388	SRR341635|scaffold58099_1 17813	SRR341689|scaffold30709_2 18572
SRR341628|scaffold91_1_973	SRR341718|scaffold23464_3 13388	SRR341635|scaffold58099_1 17813	SRR341689|scaffold30709_2 18572
SRR341629|scaffold11844_2_9380	SRR341610|scaffold12432_2 22631
SRR341629|scaffold11844_2_9446	SRR341609|scaffold283_1 12696
SRR341629|scaffold11844_2_9775	SRR341609|scaffold283_1 12696
SRR341629|scaffold7671_2_9057	SRR341667|scaffold14738_3 13835	SRR341688|scaffold26147_3 13092	SRR341585|scaffold36849_1 17600	SRR341707|scaffold69753_1 46018	SRR341704|scaffold59831_2 52727
SRR341630|scaffold26572_1_8989	SRR341635|scaffold58317_1 19030
SRR341630|scaffold26572_1_9315	SRR341706|scaffold3593_2 26786	SRR341613|scaffold33267_2 29647
SRR341630|scaffold26572_1_9449	SRR341635|scaffold58317_1 19030
SRR341631|scaffold86_2_11463	SRR341694|scaffold28424_2 15130
SRR341631|scaffold86_2_11919	SRR341694|scaffold28424_2 15130
SRR341632|scaffold38134_2_14523	SRR341593|scaffold10521_44 14495
SRR341633|scaffold46125_2_15154	SRR341595|scaffold31482_1 21688
SRR341635|scaffold11107_3_10556	SRR341673|scaffold14908_1 53369
SRR341635|scaffold11107_3_10685	SRR341695|scaffold54624_2 19905	SRR341654|scaffold37496_1 33742
SRR341635|scaffold11107_3_10942	SRR341722|scaffold39301_1 32373	SRR341648|C706558_1 35866
SRR341635|scaffold11107_3_11267	SRR341583|scaffold43976_1 16931
SRR341635|scaffold11107_3_11597	SRR341695|scaffold26583_1 27192
SRR341635|scaffold11107_3_8796	SRR341673|scaffold14908_1 53369
SRR341635|scaffold11107_3_9510	SRR341695|scaffold26583_1 27192	SRR341648|scaffold55283_1 41291	SRR341721|scaffold147_1 48713
SRR341636|scaffold13114_4_13769	SRR341590|scaffold36129_1 46052	SRR341649|scaffold54818_1 42543
SRR341636|scaffold13114_4_13834	SRR341590|scaffold36129_1 46052
SRR341636|scaffold13114_4_14359	SRR341675|scaffold25851_1 10457
SRR341636|scaffold13114_5_3997	SRR341607|scaffold920_41 16642
SRR341636|scaffold13114_5_453	SRR341675|scaffold1689_27 24634	SRR341704|C652264_1 33034
SRR341636|scaffold13114_5_518	SRR341596|scaffold26298_3 25070
SRR341636|scaffold13114_5_846	SRR341675|scaffold25851_1 10457
SRR341636|scaffold22985_1_49271	SRR341642|scaffold30707_2 31803
SRR341636|scaffold27803_1_10263	SRR341647|scaffold32273_2 10585
SRR341636|scaffold27803_1_10330	SRR341670|scaffold13671_1 28445
SRR341636|scaffold27803_1_10395	SRR341590|C780607_1 10314
SRR341636|scaffold27803_1_10528	SRR341638|scaffold20868_1 26392	SRR341699|scaffold7137_7 27262
SRR341636|scaffold27803_1_10594	SRR341638|scaffold20868_3 12243
SRR341636|scaffold27803_1_10661	SRR341638|scaffold20868_2 12484
SRR341636|scaffold27803_1_11060	SRR341590|scaffold36129_1 46052	SRR341649|scaffold54818_1 42543	SRR341670|scaffold30520_3 10329
SRR341636|scaffold27803_1_11126	SRR341649|scaffold54818_1 42543	SRR341670|scaffold30520_3 10329
SRR341639|scaffold181_1_8656	SRR341693|scaffold5731_10 11611	SRR341653|scaffold1628_5 28838	SRR341656|scaffold54143_1 42660	SRR341663|scaffold47943_3 51645
SRR341639|scaffold181_1_8856	SRR341653|scaffold1628_5 28838
SRR341639|scaffold181_1_8922	SRR341656|scaffold54143_1 42660
SRR341641|scaffold203_3_35263	SRR341584|C548576_1 37607
SRR341641|scaffold203_3_35328	SRR341591|scaffold31156_2 13370
SRR341641|scaffold203_3_35458	SRR341591|C810657_1 13497	SRR341705|scaffold46818_3 13884	SRR341713|scaffold32093_4 26032
SRR341641|scaffold203_3_35524	SRR341664|scaffold30883_1 12524	SRR341591|C810657_1 13497	SRR341705|scaffold46818_3 13884	SRR341723|scaffold14182_1 10969
SRR341641|scaffold203_3_35591	SRR341723|scaffold14182_1 10969	SRR341664|scaffold30883_1 12524	SRR341591|C810657_1 13497	SRR341713|scaffold32093_4 26032
SRR341641|scaffold203_3_35657	SRR341723|scaffold14182_1 10969	SRR341664|scaffold30883_1 12524
SRR341641|scaffold203_3_36120	SRR341601|scaffold4073_1 31710
SRR341641|scaffold203_3_36187	SRR341635|scaffold58317_1 19030
SRR341641|scaffold203_3_36254	SRR341635|scaffold58317_1 19030
SRR341643|scaffold11916_11_47837	SRR341625|scaffold44595_2 13018
SRR341644|scaffold20292_1_46640	SRR341621|scaffold33174_1 83779
SRR341645|scaffold32767_1_772	SRR341670|scaffold13671_1 28445
SRR341645|scaffold46347_3_3403	SRR341617|scaffold17055_1 10545
SRR341647|scaffold113_1_33818	SRR341630|scaffold279_2 17969
SRR341647|scaffold113_1_33882	SRR341695|scaffold26583_1 27192
SRR341647|scaffold113_1_34401	SRR341648|scaffold55213_1 27175
SRR341647|scaffold113_1_35782	SRR341648|scaffold55283_1 41291
SRR341647|scaffold113_1_36111	SRR341695|scaffold26583_1 27192
SRR341647|scaffold309_1_95450	SRR341589|scaffold43436_5 13120
SRR341648|scaffold1183_23_5829	SRR341691|C512703_1 53688
SRR341648|scaffold1183_23_6158	SRR341675|scaffold25851_1 10457
SRR341648|scaffold1183_23_6286	SRR341585|scaffold55770_1 58620
SRR341648|scaffold1183_23_6615	SRR341596|scaffold26298_3 25070
SRR341648|scaffold1183_23_7663	SRR341590|scaffold36129_1 46052	SRR341585|scaffold55770_1 58620
SRR341648|scaffold1183_23_7990	SRR341675|scaffold25851_1 10457
SRR341648|scaffold1183_23_8449	SRR341636|scaffold6749_14 10062
SRR341648|scaffold47_7_39515	SRR341705|scaffold3826_2 46431
SRR341648|scaffold47_9_1128	SRR341625|scaffold44595_1 24679
SRR341648|scaffold47_9_1189	SRR341705|scaffold3826_2 46431
SRR341648|scaffold47_9_1250	SRR341705|scaffold3826_2 46431	SRR341625|scaffold44595_1 24679
SRR341648|scaffold47_9_1372	SRR341705|scaffold3826_2 46431
SRR341648|scaffold54692_6_34145	SRR341585|scaffold23342_9 27476
SRR341648|scaffold55223_3_18961	SRR341680|scaffold6007_2 14666
SRR341648|scaffold55223_3_19158	SRR341616|scaffold33713_2 24342	SRR341680|scaffold23067_1 31601
SRR341649|scaffold3863_2_12941	SRR341711|scaffold5639_4 25079
SRR341649|scaffold40103_2_1080	SRR341670|scaffold30520_2 23758
SRR341649|scaffold40103_2_1341	SRR341719|scaffold35976_5 11548
SRR341649|scaffold40103_2_2387	SRR341695|scaffold53395_1 11073
SRR341649|scaffold40103_2_2453	SRR341596|scaffold26298_3 25070
SRR341649|scaffold40103_2_2519	SRR341596|scaffold26298_3 25070
SRR341649|scaffold40103_2_2911	SRR341606|scaffold32658_1 40909
SRR341649|scaffold40103_2_3825	SRR341594|scaffold35098_2 15946
SRR341649|scaffold40103_2_4540	SRR341642|scaffold23510_11 42685
SRR341649|scaffold40103_2_4738	SRR341594|scaffold35098_1 33393
SRR341649|scaffold40103_2_554	SRR341685|scaffold15402_6 10981	SRR341594|scaffold35098_1 33393
SRR341649|scaffold40103_2_949	SRR341606|scaffold32658_1 40909
SRR341649|scaffold53598_1_1040	SRR341621|scaffold33174_1 83779
SRR341649|scaffold53598_1_1105	SRR341670|scaffold46210_2 23374
SRR341649|scaffold53598_1_1304	SRR341705|scaffold46836_2 13165	SRR341723|scaffold14182_2 39169
SRR341649|scaffold53598_1_1369	SRR341705|scaffold46836_2 13165	SRR341638|scaffold3495_2 13416	SRR341723|scaffold14182_2 39169
SRR341650|scaffold9091_7_15999	SRR341653|scaffold1628_5 28838	SRR341663|scaffold47943_3 51645	SRR341656|scaffold54143_1 42660
SRR341650|scaffold9091_7_16131	SRR341693|scaffold5731_10 11611	SRR341656|scaffold54143_1 42660
SRR341651|scaffold1091_3_11423	SRR341675|scaffold1689_28 13753
SRR341651|scaffold1091_3_12404	SRR341622|scaffold2046_76 13877
SRR341651|scaffold1091_3_12995	SRR341670|scaffold30520_2 23758
SRR341651|scaffold1091_3_13061	SRR341675|scaffold1689_28 13753	SRR341704|C652264_1 33034	SRR341662|scaffold46228_1 37935	SRR341642|scaffold23510_11 42685
SRR341651|scaffold325_2_303	SRR341682|scaffold34515_1 33747
SRR341652|scaffold400_3_293	SRR341613|scaffold33622_2 27864	SRR341590|scaffold36129_1 46052	SRR341649|scaffold54818_1 42543	SRR341585|scaffold55770_1 58620
SRR341652|scaffold400_3_3433	SRR341670|scaffold30520_1 25186
SRR341653|scaffold35536_2_15085	SRR341715|scaffold41176_4 11046	SRR341662|scaffold52940_2 17785
SRR341653|scaffold35536_2_15150	SRR341635|scaffold58317_1 19030
SRR341653|scaffold42_4_29953	SRR341700|C640718_1 12973
SRR341653|scaffold42_4_31165	SRR341700|C640718_1 12973
SRR341654|scaffold34887_2_8489	SRR341670|scaffold36840_2 18041
SRR341655|scaffold17721_5_6695	SRR341610|scaffold380_3 16407
SRR341655|scaffold18376_2_1750	SRR341671|scaffold51736_2 34810
SRR341655|scaffold18376_2_1816	SRR341698|scaffold17870_1 27538	SRR341700|C641704_1 44299	SRR341610|scaffold10435_6 20857
SRR341655|scaffold18376_2_1948	SRR341724|scaffold8991_1 13717
SRR341655|scaffold18376_2_2079	SRR341704|scaffold27785_2 14008
SRR341655|scaffold18721_1_15898	SRR341704|scaffold34514_1 12847
SRR341656|scaffold51185_5_15154	SRR341682|C557921_1 25416
SRR341657|scaffold55_1_11953	SRR341593|scaffold57948_1 49349
SRR341657|scaffold55_1_14189	SRR341593|scaffold57948_1 49349
SRR341657|scaffold9953_2_13418	SRR341707|scaffold314_2 26429
SRR341657|scaffold9953_2_14011	SRR341707|scaffold314_2 26429	SRR341665|scaffold20005_2 36679	SRR341617|scaffold25489_2 25064
SRR341657|scaffold9953_2_14474	SRR341617|scaffold25489_2 25064	SRR341707|scaffold314_2 26429	SRR341665|scaffold20005_2 36679
SRR341657|scaffold9953_2_14671	SRR341667|scaffold63213_1 66434
SRR341658|scaffold5421_1_77976	SRR341722|scaffold39301_1 32373	SRR341648|C706558_1 35866
SRR341658|scaffold58204_1_24578	SRR341585|scaffold52014_3 25935
SRR341658|scaffold58204_1_24644	SRR341585|scaffold52014_3 25935	SRR341661|scaffold48466_4 46015
SRR341660|scaffold33946_1_10290	SRR341724|scaffold21896_1 29667
SRR341661|scaffold41338_1_5966	SRR341712|scaffold22842_8 10055
SRR341661|scaffold56758_4_15407	SRR341635|scaffold58317_1 19030
SRR341661|scaffold56758_4_15473	SRR341595|scaffold31482_1 21688
SRR341662|scaffold39993_2_2377	SRR341675|scaffold1689_28 13753	SRR341704|C652264_1 33034	SRR341714|scaffold55101_1 42656	SRR341642|scaffold23510_11 42685
SRR341662|scaffold4338_66_12054	SRR341644|scaffold4741_18 12900
SRR341662|scaffold4338_66_12120	SRR341638|scaffold21018_1 19756	SRR341658|scaffold53015_3 11291	SRR341644|scaffold4741_17 27479	SRR341600|scaffold19017_4 41844
SRR341662|scaffold4338_66_12320	SRR341658|scaffold53015_3 11291	SRR341638|scaffold21018_1 19756	SRR341644|scaffold4741_17 27479	SRR341600|scaffold19017_4 41844
SRR341663|scaffold35699_2_10260	SRR341689|scaffold4239_3 10480	SRR341607|scaffold920_41 16642	SRR341675|scaffold1689_27 24634	SRR341704|C652264_1 33034	SRR341714|scaffold55101_1 42656	SRR341642|scaffold23510_11 42685
SRR341663|scaffold35699_2_6343	SRR341670|scaffold30520_1 25186
SRR341663|scaffold35699_2_7060	SRR341670|scaffold30520_1 25186	SRR341649|scaffold54818_1 42543	SRR341585|scaffold55770_1 58620
SRR341663|scaffold35699_2_7580	SRR341590|scaffold36129_1 46052	SRR341613|scaffold33622_1 11645	SRR341649|scaffold54818_1 42543	SRR341585|scaffold55770_1 58620
SRR341663|scaffold35699_2_7909	SRR341691|C512703_1 53688
SRR341663|scaffold35699_2_8040	SRR341596|scaffold26298_4 13675
SRR341663|scaffold35699_2_8169	SRR341691|C512703_1 53688
SRR341663|scaffold35699_2_9085	SRR341691|scaffold37376_1 11111
SRR341663|scaffold35699_2_9540	SRR341596|scaffold26298_4 13675
SRR341663|scaffold36073_7_18868	SRR341707|scaffold314_2 26429
SRR341663|scaffold36073_7_19263	SRR341609|scaffold283_1 12696
SRR341663|scaffold48221_1_2463	SRR341648|scaffold55273_1 57148
SRR341663|scaffold48221_1_3120	SRR341594|scaffold13444_2 10799
SRR341663|scaffold48221_1_5693	SRR341648|scaffold55273_1 57148
SRR341663|scaffold48221_1_5890	SRR341648|scaffold55273_1 57148	SRR341593|scaffold10521_44 14495
SRR341663|scaffold50336_1_40395	SRR341613|scaffold33622_2 27864	SRR341691|C512703_1 53688	SRR341649|scaffold54818_1 42543
SRR341663|scaffold50336_1_40536	SRR341649|scaffold54818_1 42543
SRR341663|scaffold6805_2_5915	SRR341642|scaffold30707_2 31803
SRR341664|scaffold57347_5_18750	SRR341690|scaffold7896_4 17979
SRR341664|scaffold57347_5_18817	SRR341670|scaffold9937_10 11327	SRR341595|scaffold42236_2 45453
SRR341664|scaffold8545_1_8328	SRR341658|scaffold56543_4 86366
SRR341665|scaffold35191_1_11852	SRR341590|scaffold6132_4 39293	SRR341584|C548200_1 13410	SRR341583|scaffold43976_1 16931
SRR341665|scaffold6938_3_8985	SRR341698|scaffold40193_1 34902	SRR341671|scaffold51589_1 52512
SRR341665|scaffold6938_3_9412	SRR341674|scaffold25751_8 10092	SRR341705|scaffold2015_2 12030
SRR341665|scaffold6938_3_9473	SRR341698|scaffold40193_1 34902	SRR341671|scaffold51589_1 52512
SRR341666|scaffold11525_1_66583	SRR341675|scaffold1689_27 24634
SRR341666|scaffold11525_1_67173	SRR341670|scaffold30520_1 25186
SRR341666|scaffold11525_1_68348	SRR341670|scaffold30520_1 25186
SRR341666|scaffold11525_1_68942	SRR341675|scaffold1689_27 24634
SRR341666|scaffold16979_1_10470	SRR341609|scaffold283_1 12696
SRR341666|scaffold48946_1_39712	SRR341613|scaffold33622_2 27864
SRR341666|scaffold48946_1_39861	SRR341642|scaffold26502_2 10515
SRR341666|scaffold48946_1_40943	SRR341670|scaffold30520_1 25186	SRR341613|scaffold33622_1 11645	SRR341649|scaffold54818_1 42543
SRR341666|scaffold48946_1_41016	SRR341691|C512703_1 53688
SRR341666|scaffold48946_1_41600	SRR341613|scaffold33622_2 27864
SRR341667|scaffold19035_4_8637	SRR341724|scaffold233_8 12836
SRR341667|scaffold19035_4_9032	SRR341609|scaffold283_1 12696
SRR341667|scaffold20382_3_27040	SRR341711|scaffold72024_3 18680
SRR341667|scaffold20382_3_27100	SRR341711|scaffold72024_3 18680
SRR341667|scaffold20382_3_27220	SRR341711|scaffold72024_3 18680
SRR341667|scaffold2339_8_29514	SRR341692|scaffold43192_14 14225
SRR341667|scaffold33398_1_10653	SRR341599|scaffold11952_4 16674
SRR341667|scaffold33398_1_10791	SRR341599|scaffold11952_4 16674
SRR341667|scaffold33398_1_10860	SRR341667|scaffold10836_2 17803
SRR341667|scaffold33398_1_11135	SRR341599|scaffold11952_4 16674
SRR341667|scaffold33398_1_11203	SRR341667|scaffold10836_2 17803
SRR341667|scaffold33398_1_12361	SRR341599|scaffold11952_4 16674
SRR341667|scaffold33398_1_12567	SRR341599|scaffold11952_4 16674
SRR341667|scaffold33398_1_12635	SRR341599|scaffold11952_4 16674
SRR341667|scaffold33398_1_12703	SRR341599|scaffold11952_2 12686
SRR341667|scaffold33398_1_12771	SRR341599|scaffold11952_4 16674
SRR341667|scaffold33398_1_12841	SRR341599|scaffold11952_4 16674
SRR341667|scaffold33398_1_13531	SRR341599|scaffold11952_2 12686
SRR341667|scaffold33398_1_13666	SRR341599|scaffold11952_4 16674
SRR341667|scaffold33398_1_13874	SRR341599|scaffold11952_4 16674
SRR341667|scaffold33398_1_13947	SRR341599|scaffold11952_4 16674
SRR341667|scaffold33398_1_14016	SRR341599|scaffold11952_2 12686
SRR341667|scaffold33398_1_14220	SRR341599|scaffold11952_4 16674
SRR341667|scaffold33398_1_14358	SRR341599|scaffold11952_4 16674
SRR341667|scaffold33398_1_14768	SRR341599|scaffold11952_4 16674	SRR341667|scaffold10836_2 17803
SRR341667|scaffold33398_1_15179	SRR341599|scaffold11952_2 12686
SRR341667|scaffold33398_1_15247	SRR341599|scaffold11952_4 16674
SRR341667|scaffold33398_1_8320	SRR341599|scaffold11952_2 12686
SRR341667|scaffold33398_1_8734	SRR341599|scaffold11952_4 16674
SRR341667|scaffold33398_1_9422	SRR341599|scaffold11952_4 16674
SRR341667|scaffold33398_1_9695	SRR341599|scaffold11952_4 16674
SRR341668|scaffold1039_2_7948	SRR341693|scaffold5731_10 11611	SRR341723|scaffold24693_1 18831	SRR341653|scaffold1628_5 28838	SRR341635|scaffold58197_1 37953	SRR341656|scaffold54143_1 42660	SRR341663|scaffold47943_3 51645
SRR341668|scaffold1039_2_8080	SRR341656|scaffold54143_1 42660	SRR341663|scaffold47943_3 51645
SRR341668|scaffold1039_2_8146	SRR341693|scaffold5731_10 11611	SRR341723|scaffold24693_1 18831	SRR341653|scaffold1628_5 28838	SRR341635|scaffold58197_1 37953	SRR341656|scaffold54143_1 42660	SRR341663|scaffold47943_3 51645
SRR341668|scaffold13044_13_76226	SRR341661|scaffold23184_12 63610
SRR341668|scaffold13044_13_76291	SRR341604|scaffold463_10 40944
SRR341668|scaffold13044_13_76359	SRR341658|scaffold53015_4 14157
SRR341668|scaffold13044_13_76424	SRR341586|scaffold2825_2 15765
SRR341668|scaffold13044_13_76622	SRR341670|scaffold9937_11 15960	SRR341595|scaffold42236_2 45453	SRR341683|scaffold3755_3 16007
SRR341668|scaffold13044_13_76884	SRR341658|scaffold53015_4 14157
SRR341668|scaffold13044_13_77017	SRR341661|scaffold23184_12 63610
SRR341668|scaffold13044_13_77084	SRR341586|scaffold2825_2 15765	SRR341638|scaffold21018_1 19756
SRR341668|scaffold13044_13_77150	SRR341586|scaffold2825_2 15765
SRR341668|scaffold13044_13_77745	SRR341586|scaffold2825_2 15765
SRR341668|scaffold17527_1_10519	SRR341640|scaffold43352_1 24324	SRR341704|scaffold17147_2 13331
SRR341668|scaffold17527_1_10649	SRR341715|scaffold41176_4 11046	SRR341662|scaffold52940_2 17785
SRR341670|scaffold51389_3_80352	SRR341716|scaffold39236_1 10965
SRR341670|scaffold51389_3_80485	SRR341716|scaffold39236_1 10965
SRR341670|scaffold89779_2_3572	SRR341670|scaffold79585_1 13014
SRR341671|scaffold51459_1_17656	SRR341667|scaffold14738_3 13835	SRR341676|scaffold22037_1 14925	SRR341683|scaffold29076_1 15304	SRR341585|scaffold36849_1 17600	SRR341606|scaffold49556_1 42290	SRR341637|scaffold14211_1 32161
SRR341671|scaffold51459_1_19015	SRR341598|scaffold28659_3 23774	SRR341673|scaffold5447_4 17099	SRR341667|scaffold14738_3 13835	SRR341675|scaffold9164_2 18996
SRR341671|scaffold51459_1_19487	SRR341673|scaffold5447_4 17099	SRR341675|scaffold9164_2 18996	SRR341601|scaffold52855_1 21144	SRR341598|scaffold28659_3 23774	SRR341667|scaffold14738_3 13835	SRR341676|scaffold22038_1 16190	SRR341707|scaffold69753_1 46018
SRR341671|scaffold51459_1_19555	SRR341688|scaffold26147_3 13092	SRR341658|scaffold8150_2 48312
SRR341671|scaffold51459_1_19824	SRR341688|scaffold26147_3 13092	SRR341667|scaffold14738_3 13835	SRR341675|scaffold9164_2 18996	SRR341707|scaffold69753_1 46018	SRR341658|scaffold8150_2 48312	SRR341601|scaffold52855_1 21144
SRR341671|scaffold51459_1_19959	SRR341707|scaffold3938_3 12361
SRR341671|scaffold51459_1_20093	SRR341671|scaffold51589_1 52512	SRR341698|scaffold40193_1 34902
SRR341671|scaffold51459_1_20160	SRR341698|scaffold40193_1 34902	SRR341671|scaffold51589_1 52512
SRR341671|scaffold51459_1_20361	SRR341698|scaffold40193_2 15224	SRR341671|scaffold51589_1 52512
SRR341671|scaffold51459_1_20429	SRR341698|scaffold40193_1 34902
SRR341671|scaffold51459_1_20497	SRR341698|scaffold40193_1 34902	SRR341671|scaffold51589_1 52512
SRR341671|scaffold51459_1_20565	SRR341698|scaffold40193_2 15224	SRR341671|scaffold51589_1 52512
SRR341671|scaffold51459_1_20633	SRR341698|scaffold40193_2 15224
SRR341671|scaffold51459_1_20701	SRR341698|scaffold40193_1 34902	SRR341671|scaffold51589_1 52512
SRR341671|scaffold51459_1_20768	SRR341698|scaffold40193_1 34902	SRR341671|scaffold51589_1 52512
SRR341671|scaffold51459_1_20836	SRR341698|scaffold40193_1 34902	SRR341671|scaffold51589_1 52512
SRR341672|scaffold6088_1_4729	SRR341672|scaffold6734_4 11343
SRR341672|scaffold6954_1_9608	SRR341725|scaffold47596_2 17354
SRR341672|scaffold707_1_34477	SRR341588|scaffold10341_2 13870
SRR341673|scaffold17712_3_14948	SRR341670|scaffold30520_2 23758
SRR341673|scaffold17712_3_15013	SRR341670|scaffold30520_2 23758
SRR341673|scaffold17712_3_15209	SRR341670|scaffold30520_1 25186
SRR341673|scaffold17712_3_15275	SRR341594|scaffold35098_1 33393
SRR341673|scaffold17712_3_15666	SRR341613|scaffold33622_2 27864	SRR341590|scaffold36129_1 46052	SRR341691|C512703_1 53688	SRR341670|scaffold30520_3 10329	SRR341585|scaffold55770_1 58620
SRR341673|scaffold19375_1_10591	SRR341654|scaffold37496_3 28427
SRR341673|scaffold19375_1_9747	SRR341721|scaffold147_1 48713
SRR341673|scaffold19375_1_9812	SRR341721|scaffold147_1 48713
SRR341673|scaffold25161_2_23683	SRR341648|scaffold55213_1 27175	SRR341722|C476798_1 26078
SRR341673|scaffold25830_1_9527	SRR341593|scaffold57948_1 49349
SRR341673|scaffold26445_2_2466	SRR341657|scaffold4556_3 49943
SRR341673|scaffold26445_2_2670	SRR341683|scaffold62840_1 10653
SRR341673|scaffold26445_2_3817	SRR341593|scaffold58045_1 39265
SRR341673|scaffold26445_2_3952	SRR341593|scaffold58045_1 39265
SRR341673|scaffold26445_2_4020	SRR341593|scaffold58045_1 39265
SRR341673|scaffold26445_2_4559	SRR341666|scaffold13432_9 12424
SRR341673|scaffold26445_2_5571	SRR341657|scaffold4556_3 49943
SRR341673|scaffold26523_2_5696	SRR341638|scaffold21018_1 19756
SRR341673|scaffold26523_2_5828	SRR341664|scaffold22143_3 17070	SRR341622|C402245_1 100252	SRR341643|scaffold53188_1 101722
SRR341673|scaffold8302_1_7041	SRR341596|scaffold26298_3 25070
SRR341673|scaffold8302_1_7436	SRR341719|scaffold35976_5 11548	SRR341606|scaffold32658_1 40909
SRR341673|scaffold8302_1_7502	SRR341606|scaffold32658_1 40909
SRR341673|scaffold8302_1_7568	SRR341606|scaffold32658_1 40909
SRR341673|scaffold8302_1_7700	SRR341725|C573817_1 23286
SRR341673|scaffold8302_1_7767	SRR341725|C573817_1 23286
SRR341673|scaffold8302_1_8163	SRR341664|scaffold65575_2 12461
SRR341673|scaffold8302_1_8230	SRR341633|scaffold21242_4 13967
SRR341674|scaffold33228_19_3270	SRR341670|scaffold89824_2 10978
SRR341674|scaffold33228_19_3851	SRR341670|scaffold89824_2 10978
SRR341674|scaffold40088_3_67263	SRR341625|scaffold44595_1 24679	SRR341705|scaffold3826_2 46431
SRR341674|scaffold54086_1_44241	SRR341670|scaffold75609_5 15980	SRR341706|scaffold3593_2 26786
SRR341675|scaffold21246_1_11572	SRR341613|scaffold33622_2 27864	SRR341670|scaffold30520_3 10329	SRR341585|scaffold55770_1 58620
SRR341675|scaffold2260_1_1023	SRR341601|scaffold4073_1 31710
SRR341675|scaffold2260_1_758	SRR341584|C548576_1 37607
SRR341675|scaffold50671_2_5314	SRR341689|scaffold4239_3 10480	SRR341607|scaffold920_41 16642	SRR341675|scaffold1689_27 24634	SRR341704|C652264_1 33034	SRR341714|scaffold55101_1 42656	SRR341642|scaffold23510_11 42685
SRR341675|scaffold50671_2_6490	SRR341590|scaffold36129_1 46052	SRR341691|C512703_1 53688	SRR341613|scaffold33622_1 11645	SRR341649|scaffold54818_1 42543	SRR341585|scaffold55770_1 58620
SRR341675|scaffold50671_2_6944	SRR341585|scaffold55770_1 58620	SRR341590|scaffold36129_1 46052	SRR341691|C512703_1 53688
SRR341675|scaffold50671_2_7334	SRR341650|scaffold25627_5 25730
SRR341676|scaffold157_2_2358	SRR341719|scaffold35976_5 11548
SRR341676|scaffold20691_5_4586	SRR341698|scaffold40193_1 34902
SRR341676|scaffold20691_5_4647	SRR341686|scaffold6891_4 23249
SRR341676|scaffold20691_5_4952	SRR341698|scaffold40193_1 34902	SRR341671|scaffold51589_1 52512
SRR341676|scaffold20691_5_5379	SRR341667|scaffold14738_3 13835	SRR341658|scaffold8150_2 48312	SRR341688|scaffold26147_3 13092	SRR341675|scaffold9164_2 18996	SRR341601|scaffold52855_1 21144	SRR341598|scaffold28659_3 23774	SRR341707|scaffold69753_1 46018
SRR341676|scaffold2431_2_1373	SRR341613|scaffold33622_3 17574	SRR341585|scaffold55770_1 58620
SRR341676|scaffold2431_2_1767	SRR341594|scaffold35098_1 33393
SRR341676|scaffold2431_2_2292	SRR341596|scaffold26298_4 13675
SRR341676|scaffold2431_2_2423	SRR341606|scaffold32658_1 40909
SRR341676|scaffold2431_2_2750	SRR341606|scaffold32658_1 40909
SRR341676|scaffold2431_2_2817	SRR341675|scaffold25851_1 10457
SRR341676|scaffold2431_2_3542	SRR341606|scaffold32658_1 40909
SRR341676|scaffold2431_2_3872	SRR341594|scaffold35098_1 33393
SRR341676|scaffold2431_2_4003	SRR341685|scaffold15402_10 11643	SRR341594|scaffold35098_1 33393
SRR341676|scaffold2431_2_4070	SRR341594|scaffold35098_1 33393
SRR341676|scaffold2431_2_4463	SRR341685|scaffold15402_10 11643
SRR341676|scaffold2431_2_4528	SRR341606|scaffold32658_1 40909
SRR341676|scaffold49739_1_10398	SRR341685|scaffold15402_6 10981	SRR341594|scaffold35098_2 15946
SRR341676|scaffold49739_1_10722	SRR341606|scaffold32658_1 40909
SRR341676|scaffold49739_1_9354	SRR341685|scaffold15402_6 10981	SRR341594|scaffold35098_1 33393
SRR341676|scaffold56921_3_15708	SRR341646|scaffold33185_6 46435
SRR341676|scaffold56921_3_16364	SRR341615|scaffold7455_2 65350
SRR341676|scaffold56921_3_16825	SRR341690|scaffold18404_14 12447
SRR341676|scaffold56921_3_16956	SRR341690|scaffold18404_13 21278
SRR341676|scaffold56921_3_8808	SRR341635|scaffold58201_1 16227
SRR341676|scaffold56921_3_9268	SRR341635|scaffold58201_1 16227
SRR341678|scaffold10482_1_13206	SRR341674|scaffold25751_8 10092	SRR341705|scaffold2015_2 12030
SRR341678|scaffold10482_1_13274	SRR341598|scaffold29232_1 36896	SRR341665|scaffold5960_2 59120
SRR341678|scaffold10482_1_13478	SRR341698|scaffold40193_2 15224	SRR341671|scaffold51589_1 52512
SRR341678|scaffold10482_1_13546	SRR341698|scaffold40193_2 15224	SRR341671|scaffold51589_1 52512
SRR341678|scaffold10482_1_14086	SRR341614|scaffold52177_6 13338	SRR341700|scaffold20998_1 27689	SRR341714|scaffold55068_1 39341
SRR341678|scaffold10482_1_14690	SRR341671|scaffold4774_3 14762	SRR341666|scaffold26573_10 30806
SRR341678|scaffold10482_1_14758	SRR341666|scaffold26573_10 30806	SRR341671|scaffold4774_3 14762
SRR341678|scaffold10482_1_14827	SRR341666|scaffold26573_10 30806
SRR341678|scaffold10482_1_15165	SRR341700|scaffold20998_1 27689	SRR341714|scaffold55068_1 39341
SRR341678|scaffold10482_1_15233	SRR341700|scaffold20998_1 27689	SRR341714|scaffold55068_1 39341
SRR341678|scaffold10482_1_15503	SRR341598|scaffold29232_1 36896	SRR341665|scaffold5960_2 59120
SRR341678|scaffold10482_1_16312	SRR341676|scaffold22037_1 14925	SRR341585|scaffold36849_1 17600
SRR341678|scaffold10482_1_16719	SRR341652|scaffold5049_5 11537	SRR341598|scaffold29232_2 14630	SRR341593|scaffold20359_8 14646	SRR341614|scaffold52177_5 14662	SRR341620|scaffold50111_1 17113	SRR341700|scaffold20998_1 27689	SRR341665|scaffold5960_2 59120
SRR341678|scaffold10482_1_16920	SRR341585|scaffold36849_1 17600
SRR341678|scaffold10482_1_16987	SRR341637|scaffold14211_1 32161
SRR341678|scaffold10482_1_17457	SRR341585|scaffold36849_1 17600
SRR341678|scaffold10482_1_17862	SRR341705|scaffold2015_2 12030
SRR341678|scaffold12563_3_22733	SRR341590|scaffold36129_1 46052
SRR341678|scaffold12563_3_23383	SRR341675|scaffold25851_1 10457
SRR341678|scaffold12563_3_23577	SRR341689|scaffold4239_3 10480	SRR341607|scaffold920_41 16642	SRR341675|scaffold1689_27 24634	SRR341704|C652264_1 33034	SRR341714|scaffold55101_1 42656	SRR341642|scaffold23510_11 42685
SRR341678|scaffold14818_1_13639	SRR341635|scaffold58317_1 19030
SRR341678|scaffold14818_1_13705	SRR341635|scaffold58317_1 19030
SRR341678|scaffold14818_1_13771	SRR341635|scaffold58317_1 19030
SRR341678|scaffold14818_1_13838	SRR341635|scaffold58317_1 19030
SRR341678|scaffold18361_2_10612	SRR341707|scaffold24196_2 32927
SRR341678|scaffold18361_2_12843	SRR341705|scaffold33952_1 16769
SRR341678|scaffold18361_2_12910	SRR341703|scaffold41891_1 11065
SRR341678|scaffold18361_2_6773	SRR341703|scaffold41891_1 11065
SRR341678|scaffold18361_2_7712	SRR341707|scaffold24196_2 32927
SRR341678|scaffold23723_2_14074	SRR341693|scaffold30318_1 36269
SRR341678|scaffold23723_2_14529	SRR341693|scaffold30318_1 36269
SRR341678|scaffold23723_2_4893	SRR341693|scaffold30318_1 36269
SRR341678|scaffold23723_2_5482	SRR341693|scaffold30318_1 36269
SRR341678|scaffold23723_2_6070	SRR341693|scaffold30318_1 36269
SRR341678|scaffold23723_2_6202	SRR341693|scaffold30318_1 36269
SRR341678|scaffold26336_1_24869	SRR341606|scaffold32658_1 40909
SRR341678|scaffold26336_1_25202	SRR341596|scaffold26298_4 13675
SRR341678|scaffold26336_1_25529	SRR341725|C573817_1 23286
SRR341678|scaffold26336_1_25662	SRR341606|scaffold32658_1 40909
SRR341678|scaffold26336_1_25794	SRR341596|scaffold26298_3 25070
SRR341678|scaffold28029_1_183	SRR341693|scaffold30318_1 36269
SRR341678|scaffold9393_5_12527	SRR341666|scaffold48983_2 43341
SRR341678|scaffold9393_5_13324	SRR341707|scaffold73_2 15234	SRR341654|scaffold37284_1 29973
SRR341678|scaffold9393_5_14852	SRR341597|scaffold8594_4 26100
SRR341678|scaffold9393_5_16446	SRR341620|scaffold23404_3 11177	SRR341654|scaffold37284_1 29973	SRR341666|scaffold48983_2 43341
SRR341678|scaffold9393_5_16577	SRR341620|scaffold23404_3 11177	SRR341654|scaffold37284_1 29973	SRR341666|scaffold48983_2 43341
SRR341678|scaffold9393_5_17506	SRR341654|scaffold21876_2 11879	SRR341666|scaffold48983_2 43341
SRR341678|scaffold9393_5_17572	SRR341654|scaffold37284_1 29973	SRR341707|scaffold73_2 15234	SRR341666|scaffold48983_2 43341
SRR341678|scaffold9393_5_17836	SRR341620|scaffold23404_3 11177	SRR341654|scaffold37284_1 29973
SRR341678|scaffold9393_5_17902	SRR341620|scaffold23404_3 11177
SRR341678|scaffold9393_5_17967	SRR341620|scaffold23404_3 11177	SRR341654|scaffold37284_1 29973
SRR341678|scaffold9393_5_18035	SRR341654|scaffold37284_1 29973
SRR341678|scaffold9393_5_18168	SRR341707|scaffold73_2 15234	SRR341654|scaffold37284_1 29973
SRR341678|scaffold9393_5_18302	SRR341657|scaffold1957_2 22581
SRR341678|scaffold9393_5_18577	SRR341675|scaffold35581_4 15679
SRR341678|scaffold9393_5_18905	SRR341654|scaffold21876_2 11879	SRR341666|scaffold48983_2 43341
SRR341682|scaffold13756_2_18757	SRR341670|scaffold8618_3 15554
SRR341682|scaffold13756_2_19095	SRR341644|scaffold4741_18 12900
SRR341682|scaffold13756_2_19160	SRR341651|scaffold16486_1 11236
SRR341682|scaffold13756_2_19426	SRR341604|scaffold463_10 40944
SRR341682|scaffold13756_2_19494	SRR341633|scaffold48941_1 46775
SRR341682|scaffold13756_2_20424	SRR341633|scaffold48941_1 46775
SRR341682|scaffold13756_2_20626	SRR341633|scaffold48941_1 46775
SRR341682|scaffold13756_2_20889	SRR341633|scaffold48941_1 46775
SRR341682|scaffold17803_3_3333	SRR341617|scaffold17055_1 10545
SRR341682|scaffold17803_3_4116	SRR341617|scaffold17055_1 10545
SRR341682|scaffold17803_3_4900	SRR341617|scaffold17055_1 10545
SRR341682|scaffold17803_3_4966	SRR341705|scaffold10574_3 21530
SRR341682|scaffold17803_3_6286	SRR341705|scaffold10574_3 21530
SRR341682|scaffold17803_3_7074	SRR341617|scaffold25489_2 25064
SRR341682|scaffold17803_3_7206	SRR341617|scaffold25489_2 25064
SRR341682|scaffold17803_3_9987	SRR341705|scaffold10574_3 21530
SRR341682|scaffold30888_3_8012	SRR341693|scaffold5731_10 11611	SRR341723|scaffold24693_1 18831	SRR341656|scaffold54143_1 42660
SRR341682|scaffold30888_3_8078	SRR341693|scaffold5731_10 11611	SRR341653|scaffold1628_5 28838	SRR341635|scaffold58197_1 37953	SRR341656|scaffold54143_1 42660	SRR341663|scaffold47943_3 51645	SRR341723|scaffold24693_1 18831
SRR341682|scaffold41119_1_10329	SRR341711|scaffold5639_4 25079
SRR341682|scaffold41119_1_9616	SRR341676|scaffold20668_5 28369
SRR341682|scaffold41119_1_9941	SRR341596|scaffold26298_3 25070
SRR341683|scaffold27745_3_53227	SRR341651|scaffold219_4 16345
SRR341683|scaffold27745_3_53490	SRR341651|scaffold219_4 16345
SRR341683|scaffold35398_5_6911	SRR341617|scaffold2199_5 13206	SRR341585|scaffold13334_3 48829	SRR341713|scaffold32200_2 55273	SRR341688|scaffold28292_2 63724
SRR341683|scaffold3571_40_9326	SRR341657|scaffold12062_3 25534
SRR341683|scaffold55278_3_6592	SRR341680|scaffold6518_3 37513
SRR341683|scaffold55278_3_6725	SRR341605|scaffold1588_2 18289
SRR341683|scaffold55278_3_8691	SRR341611|scaffold8898_2 11857
SRR341683|scaffold55278_3_8889	SRR341680|scaffold6518_3 37513
SRR341683|scaffold55278_3_9086	SRR341585|scaffold23342_9 27476
SRR341683|scaffold61776_1_4163	SRR341685|scaffold27658_1 25137
SRR341683|scaffold61776_1_4229	SRR341685|scaffold27658_1 25137
SRR341683|scaffold61776_1_4360	SRR341685|scaffold27658_1 25137
SRR341683|scaffold61776_1_5214	SRR341696|scaffold50796_1 22290
SRR341683|scaffold61776_1_7114	SRR341680|scaffold6518_3 37513
SRR341683|scaffold64858_1_1089	SRR341685|scaffold27658_1 25137
SRR341683|scaffold64858_1_1483	SRR341696|scaffold50796_1 22290
SRR341684|scaffold10_3_33958	SRR341643|scaffold72271_1 12572
SRR341684|scaffold10_3_34345	SRR341643|scaffold72271_1 12572
SRR341684|scaffold1020_4_5028	SRR341643|scaffold72271_3 39094
SRR341684|scaffold1020_4_5225	SRR341643|scaffold72271_3 39094
SRR341684|scaffold6086_3_7307	SRR341676|scaffold20668_5 28369
SRR341684|scaffold6975_1_493	SRR341658|scaffold56543_4 86366
SRR341685|scaffold13840_3_1509	SRR341611|scaffold16344_2 16419
SRR341685|scaffold13840_3_2426	SRR341701|scaffold1371_3 10316	SRR341616|scaffold34766_5 13063	SRR341680|scaffold6007_2 14666
SRR341685|scaffold13840_3_2952	SRR341585|scaffold52190_2 26943
SRR341685|scaffold13840_3_3018	SRR341585|scaffold52190_2 26943
SRR341686|scaffold19633_2_28314	SRR341715|scaffold41176_4 11046	SRR341662|scaffold52940_2 17785
SRR341686|scaffold28006_4_5310	SRR341689|scaffold4239_3 10480	SRR341607|scaffold920_41 16642	SRR341675|scaffold1689_27 24634	SRR341704|C652264_1 33034	SRR341714|scaffold55101_1 42656	SRR341642|scaffold23510_11 42685
SRR341686|scaffold28006_4_5506	SRR341675|scaffold25851_1 10457
SRR341686|scaffold28006_4_8438	SRR341590|scaffold36129_1 46052	SRR341691|C512703_1 53688	SRR341613|scaffold33622_1 11645	SRR341649|scaffold54818_1 42543	SRR341585|scaffold55770_1 58620
SRR341686|scaffold28006_4_8504	SRR341613|scaffold33622_1 11645
SRR341686|scaffold2802_1_10826	SRR341675|scaffold9164_2 18996
SRR341686|scaffold2802_1_11192	SRR341683|scaffold29076_1 15304
SRR341686|scaffold31959_1_1431	SRR341617|scaffold17055_1 10545
SRR341686|scaffold31959_1_5119	SRR341617|scaffold17055_1 10545
SRR341686|scaffold31959_1_6303	SRR341617|scaffold17055_1 10545
SRR341687|scaffold372_6_562	SRR341585|scaffold56358_1 12641
SRR341687|scaffold5927_39_371	SRR341670|scaffold36840_6 19343
SRR341688|scaffold18798_11_6922	SRR341670|scaffold13671_1 28445
SRR341688|scaffold18798_11_7318	SRR341699|scaffold7137_7 27262
SRR341688|scaffold18798_11_7385	SRR341699|scaffold7137_7 27262
SRR341688|scaffold18798_11_7714	SRR341699|scaffold7137_7 27262
SRR341688|scaffold18798_11_7846	SRR341699|scaffold7137_7 27262
SRR341688|scaffold24497_2_1222	SRR341639|scaffold23774_2 18771
SRR341688|scaffold24497_2_1354	SRR341647|scaffold32273_2 10585	SRR341638|scaffold20868_1 26392	SRR341699|scaffold7137_7 27262
SRR341688|scaffold33347_1_29091	SRR341637|scaffold26987_1 11585
SRR341688|scaffold33347_1_29157	SRR341671|scaffold44217_3 35812
SRR341688|scaffold33347_1_29421	SRR341635|scaffold58197_1 37953
SRR341688|scaffold33347_1_29816	SRR341606|scaffold32658_1 40909
SRR341688|scaffold33347_1_38603	SRR341693|scaffold5731_10 11611	SRR341723|scaffold24693_1 18831	SRR341635|scaffold58197_1 37953	SRR341656|scaffold54143_1 42660	SRR341663|scaffold47943_3 51645
SRR341688|scaffold33347_1_38865	SRR341693|scaffold5731_10 11611	SRR341723|scaffold24693_1 18831	SRR341653|scaffold1628_5 28838	SRR341635|scaffold58197_1 37953	SRR341656|scaffold54143_1 42660
SRR341688|scaffold33347_1_38932	SRR341653|scaffold1628_5 28838	SRR341635|scaffold58197_1 37953	SRR341663|scaffold47943_3 51645
SRR341688|scaffold33347_1_38999	SRR341693|scaffold5731_10 11611	SRR341723|scaffold24693_1 18831	SRR341653|scaffold1628_5 28838	SRR341635|scaffold58197_1 37953	SRR341656|scaffold54143_1 42660	SRR341663|scaffold47943_3 51645
SRR341688|scaffold33347_1_39067	SRR341656|scaffold54143_1 42660
SRR341688|scaffold36960_1_15133	SRR341685|scaffold31190_2 18992
SRR341688|scaffold38070_4_9601	SRR341585|scaffold23342_9 27476
SRR341688|scaffold38070_4_9931	SRR341724|scaffold21806_1 11086
SRR341689|C538774_1_673	SRR341635|scaffold58317_1 19030
SRR341689|C538774_1_739	SRR341635|scaffold58317_1 19030
SRR341689|C538774_1_805	SRR341635|scaffold58317_1 19030
SRR341689|C538774_1_872	SRR341635|scaffold58317_1 19030
SRR341689|scaffold35696_3_18675	SRR341638|scaffold20868_1 26392
SRR341689|scaffold35696_3_18808	SRR341670|scaffold13671_1 28445
SRR341690|C315244_1_5059	SRR341724|scaffold21806_1 11086
SRR341690|C316226_1_1453	SRR341617|scaffold2199_5 13206	SRR341696|scaffold29091_1 17223	SRR341713|scaffold32200_2 55273
SRR341690|scaffold11933_1_283	SRR341676|scaffold22037_1 14925
SRR341690|scaffold11933_1_79	SRR341658|scaffold19551_4 15052	SRR341609|scaffold5037_9 21757	SRR341700|scaffold15285_1 23481	SRR341667|scaffold102_1 26038	SRR341706|scaffold21651_1 32306
SRR341690|scaffold11933_1_824	SRR341614|scaffold52177_6 13338	SRR341700|scaffold20998_1 27689	SRR341598|scaffold29232_1 36896	SRR341714|scaffold55068_1 39341	SRR341665|scaffold5960_2 59120
SRR341690|scaffold11933_1_959	SRR341705|scaffold2015_2 12030
SRR341690|scaffold20411_2_10490	SRR341611|scaffold16344_2 16419	SRR341605|scaffold1588_2 18289
SRR341690|scaffold20411_2_10556	SRR341680|scaffold23067_1 31601
SRR341690|scaffold20411_2_11543	SRR341585|scaffold52190_2 26943
SRR341690|scaffold20411_2_11998	SRR341685|scaffold31190_2 18992	SRR341585|scaffold23342_9 27476
SRR341690|scaffold20767_1_2565	SRR341585|scaffold52190_2 26943
SRR341690|scaffold20767_1_2631	SRR341585|scaffold52190_2 26943
SRR341690|scaffold20767_1_3224	SRR341680|scaffold6518_3 37513
SRR341690|scaffold20767_1_3488	SRR341724|scaffold21806_1 11086	SRR341680|scaffold23067_1 31601
SRR341690|scaffold20767_1_3622	SRR341616|scaffold33713_2 24342	SRR341680|scaffold23067_1 31601
SRR341690|scaffold20767_1_4013	SRR341617|scaffold2199_6 28963	SRR341713|scaffold32200_2 55273
SRR341690|scaffold20769_2_22031	SRR341688|scaffold38271_2 16582
SRR341690|scaffold421_5_167	SRR341595|scaffold31482_1 21688
SRR341690|scaffold6999_1_8227	SRR341602|scaffold31976_1 19018	SRR341613|scaffold33548_1 37225
SRR341690|scaffold6999_1_8293	SRR341612|scaffold37667_2 23159	SRR341613|scaffold33548_1 37225	SRR341677|scaffold20709_1 48036
SRR341690|scaffold7973_2_10013	SRR341705|scaffold2015_2 12030
SRR341690|scaffold7973_2_10082	SRR341705|scaffold2015_2 12030
SRR341690|scaffold7973_2_10283	SRR341674|scaffold25751_8 10092	SRR341705|scaffold2015_2 12030
SRR341690|scaffold7973_2_10623	SRR341705|scaffold2015_2 12030
SRR341690|scaffold7973_2_10759	SRR341676|scaffold22037_1 14925
SRR341690|scaffold7973_2_10960	SRR341658|scaffold19551_3 18949	SRR341667|scaffold102_1 26038
SRR341690|scaffold7973_2_11027	SRR341658|scaffold19551_3 18949	SRR341667|scaffold102_1 26038
SRR341690|scaffold7973_2_11094	SRR341666|scaffold26573_10 30806
SRR341690|scaffold7973_2_11295	SRR341698|scaffold40193_1 34902
SRR341690|scaffold7973_2_11561	SRR341614|scaffold13072_13 11451
SRR341690|scaffold7973_2_9811	SRR341598|scaffold29232_1 36896	SRR341665|scaffold5960_2 59120
SRR341691|scaffold15079_19_8313	SRR341643|scaffold72271_3 39094
SRR341691|scaffold2778_7_7743	SRR341643|scaffold72271_3 39094
SRR341691|scaffold2778_7_7940	SRR341643|scaffold72271_3 39094
SRR341691|scaffold30617_1_2561	SRR341676|scaffold20668_5 28369
SRR341691|scaffold33261_5_4639	SRR341594|scaffold35098_2 15946
SRR341691|scaffold33261_5_4897	SRR341596|scaffold26298_3 25070
SRR341691|scaffold35_10_1485	SRR341585|scaffold56358_1 12641
SRR341691|scaffold35_10_1546	SRR341585|scaffold56358_1 12641
SRR341692|scaffold111_4_1106	SRR341625|scaffold44595_2 13018
SRR341692|scaffold12549_5_882	SRR341707|scaffold3938_4 16212
SRR341692|scaffold27842_14_13618	SRR341643|scaffold71877_1 16373
SRR341692|scaffold41335_7_12744	SRR341642|scaffold11906_1 20627	SRR341711|scaffold5639_4 25079
SRR341692|scaffold41335_7_13008	SRR341613|scaffold33622_2 27864	SRR341649|scaffold54818_1 42543	SRR341670|scaffold30520_3 10329	SRR341585|scaffold55770_1 58620
SRR341692|scaffold41335_7_13668	SRR341691|scaffold10340_15 11922	SRR341707|scaffold69860_1 50946	SRR341705|scaffold7675_3 52620	SRR341650|scaffold25627_3 53134
SRR341692|scaffold43115_1_1221	SRR341635|scaffold58317_1 19030
SRR341692|scaffold43115_1_824	SRR341635|scaffold58317_1 19030
SRR341692|scaffold43115_1_889	SRR341635|scaffold58317_1 19030
SRR341692|scaffold43115_1_956	SRR341601|scaffold4073_1 31710
SRR341692|scaffold4770_11_23366	SRR341670|scaffold30520_2 23758
SRR341692|scaffold4770_11_23587	SRR341590|scaffold36129_1 46052	SRR341585|scaffold55770_1 58620	SRR341691|C512703_1 53688
SRR341692|scaffold5635_19_10120	SRR341594|scaffold35098_2 15946
SRR341692|scaffold5635_19_9328	SRR341590|scaffold36129_1 46052	SRR341649|scaffold54818_1 42543
SRR341692|scaffold5635_19_9460	SRR341642|scaffold26502_2 10515
SRR341692|scaffold5635_19_9593	SRR341606|scaffold32658_1 40909
SRR341693|scaffold20964_3_10020	SRR341614|scaffold22388_3 22015	SRR341659|scaffold32332_1 23035
SRR341693|scaffold20964_3_10089	SRR341704|scaffold59831_2 52727
SRR341693|scaffold20964_3_10157	SRR341700|scaffold20998_1 27689	SRR341598|scaffold29232_1 36896	SRR341714|scaffold55068_1 39341	SRR341665|scaffold5960_2 59120	SRR341614|scaffold52177_6 13338
SRR341693|scaffold20964_3_10564	SRR341671|scaffold51589_1 52512	SRR341611|scaffold37565_2 10978
SRR341693|scaffold20964_3_10702	SRR341671|scaffold51589_1 52512	SRR341698|scaffold40193_2 15224
SRR341693|scaffold20964_3_6732	SRR341658|scaffold19551_4 15052	SRR341609|scaffold5037_9 21757	SRR341700|scaffold15285_1 23481	SRR341667|scaffold102_1 26038	SRR341706|scaffold21651_1 32306
SRR341693|scaffold20964_3_6866	SRR341658|scaffold19551_3 18949	SRR341609|scaffold5037_9 21757	SRR341667|scaffold102_1 26038	SRR341706|scaffold21651_1 32306
SRR341693|scaffold20964_3_7000	SRR341658|scaffold19551_3 18949
SRR341693|scaffold20964_3_7068	SRR341658|scaffold19551_3 18949	SRR341667|scaffold102_1 26038
SRR341693|scaffold20964_3_7405	SRR341620|scaffold23957_1 22870	SRR341598|scaffold29232_1 36896	SRR341665|scaffold5960_2 59120
SRR341693|scaffold20964_3_7538	SRR341598|scaffold29232_1 36896	SRR341665|scaffold5960_2 59120
SRR341693|scaffold20964_3_7605	SRR341658|scaffold19551_3 18949
SRR341693|scaffold20964_3_7740	SRR341658|scaffold19551_4 15052	SRR341609|scaffold5037_9 21757	SRR341700|scaffold15285_1 23481	SRR341667|scaffold102_1 26038	SRR341706|scaffold21651_1 32306
SRR341693|scaffold20964_3_7807	SRR341688|scaffold37182_2 28911
SRR341693|scaffold20964_3_9147	SRR341658|scaffold19551_4 15052	SRR341609|scaffold5037_9 21757	SRR341700|scaffold15285_1 23481	SRR341667|scaffold102_1 26038	SRR341706|scaffold21651_1 32306
SRR341693|scaffold20964_3_9820	SRR341585|scaffold36849_1 17600
SRR341693|scaffold25292_2_15276	SRR341670|scaffold75609_5 15980	SRR341706|scaffold3593_2 26786
SRR341694|scaffold16370_1_6428	SRR341594|scaffold474_1 46567
SRR341694|scaffold16370_1_7530	SRR341594|scaffold474_1 46567
SRR341694|scaffold28207_2_45625	SRR341585|scaffold52014_5 35013
SRR341694|scaffold28207_2_45691	SRR341585|scaffold52014_6 16636
SRR341694|scaffold28339_1_217	SRR341585|scaffold56569_4 39195	SRR341591|scaffold59785_6 15230
SRR341695|scaffold36023_11_53033	SRR341705|scaffold3826_2 46431
SRR341695|scaffold36023_11_54147	SRR341625|scaffold44595_1 24679
SRR341695|scaffold36023_11_54868	SRR341707|scaffold69860_1 50946	SRR341705|scaffold7675_3 52620	SRR341650|scaffold25627_3 53134
SRR341695|scaffold36023_11_55065	SRR341625|scaffold44595_2 13018
SRR341695|scaffold53659_1_28296	SRR341691|C512703_1 53688	SRR341649|scaffold54818_1 42543
SRR341696|scaffold37475_1_19035	SRR341585|scaffold52190_2 26943
SRR341696|scaffold37475_1_19101	SRR341585|scaffold13334_3 48829	SRR341688|scaffold28292_2 63724
SRR341696|scaffold37475_1_19168	SRR341720|scaffold42764_1 13741	SRR341696|scaffold29091_1 17223	SRR341585|scaffold13334_3 48829	SRR341713|scaffold32200_2 55273
SRR341696|scaffold38281_2_5504	SRR341603|scaffold21153_1 52642
SRR341696|scaffold46932_1_2441	SRR341599|scaffold20669_5 20255	SRR341648|scaffold55293_1 25726	SRR341635|scaffold58235_1 91845
SRR341696|scaffold46932_1_3167	SRR341599|scaffold20669_5 20255
SRR341697|scaffold20593_3_10598	SRR341690|scaffold18404_14 12447
SRR341697|scaffold20593_3_17042	SRR341646|scaffold33185_6 46435
SRR341697|scaffold20593_3_17830	SRR341615|scaffold7455_2 65350
SRR341697|scaffold20593_3_9083	SRR341635|scaffold58201_1 16227
SRR341697|scaffold20593_3_9936	SRR341674|scaffold28515_4 64626	SRR341615|scaffold7455_2 65350
SRR341697|scaffold22025_1_10141	SRR341685|scaffold15402_6 10981	SRR341594|scaffold35098_2 15946
SRR341697|scaffold22025_1_10205	SRR341594|scaffold35098_2 15946
SRR341697|scaffold22025_1_10599	SRR341685|scaffold15402_6 10981
SRR341697|scaffold22025_1_10925	SRR341643|scaffold72271_3 39094
SRR341697|scaffold22025_1_9814	SRR341594|scaffold35098_2 15946
SRR341697|scaffold26024_1_1544	SRR341643|scaffold72271_1 12572
SRR341697|scaffold6646_10_1617	SRR341604|scaffold12779_2 81078
SRR341697|scaffold802_1_97581	SRR341643|scaffold72271_3 39094
SRR341697|scaffold802_1_97712	SRR341643|scaffold72271_3 39094
SRR341697|scaffold802_1_97778	SRR341643|scaffold72271_1 12572
SRR341698|scaffold212_10_65555	SRR341625|scaffold44595_1 24679
SRR341698|scaffold23709_3_4661	SRR341683|scaffold29076_1 15304
SRR341698|scaffold28345_6_26651	SRR341637|scaffold9355_12 11197	SRR341618|scaffold21492_3 14868	SRR341699|scaffold58236_5 38364
SRR341698|scaffold28345_6_26718	SRR341618|scaffold21492_4 17230
SRR341698|scaffold28345_6_26851	SRR341618|scaffold21492_3 14868	SRR341699|scaffold58236_5 38364
SRR341698|scaffold28345_6_27048	SRR341585|scaffold31945_4 11999
SRR341698|scaffold28345_6_27243	SRR341599|scaffold67503_1 12714
SRR341698|scaffold28345_6_27441	SRR341637|C575620_1 10852	SRR341618|scaffold25196_2 15785
SRR341698|scaffold28345_6_30014	SRR341683|scaffold31802_7 11480
SRR341698|scaffold28345_6_32588	SRR341683|scaffold31802_7 11480
SRR341698|scaffold28345_6_33313	SRR341683|scaffold31802_7 11480
SRR341698|scaffold28345_6_33774	SRR341599|scaffold67503_1 12714
SRR341698|scaffold28345_6_34302	SRR341614|scaffold56350_1 78266
SRR341698|scaffold28345_6_34368	SRR341614|scaffold56350_1 78266
SRR341698|scaffold33959_1_76327	SRR341585|scaffold41863_4 11033
SRR341698|scaffold33959_1_77834	SRR341606|scaffold32658_1 40909
SRR341698|scaffold33959_1_78554	SRR341596|scaffold26298_3 25070
SRR341698|scaffold33959_1_78621	SRR341596|scaffold26298_3 25070
SRR341698|scaffold33959_1_79140	SRR341590|scaffold36129_1 46052	SRR341691|C512703_1 53688	SRR341613|scaffold33622_1 11645	SRR341649|scaffold54818_1 42543	SRR341585|scaffold55770_1 58620
SRR341698|scaffold33959_1_79270	SRR341590|scaffold36129_1 46052	SRR341585|scaffold55770_1 58620
SRR341698|scaffold33959_1_85254	SRR341691|C512703_1 53688	SRR341585|scaffold55770_1 58620
SRR341698|scaffold33959_1_85450	SRR341613|scaffold33622_2 27864
SRR341698|scaffold33959_1_85775	SRR341691|C512703_1 53688
SRR341698|scaffold33959_1_85839	SRR341590|scaffold36129_1 46052	SRR341691|C512703_1 53688	SRR341613|scaffold33622_1 11645	SRR341649|scaffold54818_1 42543	SRR341585|scaffold55770_1 58620
SRR341698|scaffold33959_1_85972	SRR341585|scaffold55770_1 58620
SRR341698|scaffold33959_1_86038	SRR341590|scaffold36129_1 46052
SRR341698|scaffold33959_1_86171	SRR341704|C652264_1 33034
SRR341698|scaffold33959_1_86237	SRR341691|scaffold37376_1 11111
SRR341698|scaffold9737_12_19109	SRR341586|scaffold2825_2 15765
SRR341699|scaffold30041_4_8240	SRR341630|scaffold226_1 12790	SRR341662|scaffold52940_2 17785	SRR341715|scaffold41176_4 11046
SRR341699|scaffold30041_4_8638	SRR341715|scaffold41176_4 11046	SRR341662|scaffold52940_2 17785
SRR341699|scaffold30041_4_8773	SRR341658|scaffold37749_1 17587	SRR341725|scaffold45529_2 17856
SRR341699|scaffold30041_4_8839	SRR341662|scaffold52940_2 17785
SRR341699|scaffold31956_1_93	SRR341642|scaffold26502_2 10515
SRR341699|scaffold40942_2_22205	SRR341670|scaffold30520_1 25186
SRR341699|scaffold40942_2_22334	SRR341613|scaffold33622_1 11645	SRR341649|scaffold54818_1 42543
SRR341699|scaffold40942_2_22791	SRR341685|scaffold15402_6 10981	SRR341594|scaffold35098_1 33393
SRR341699|scaffold40942_2_24618	SRR341675|scaffold1689_27 24634
SRR341699|scaffold40942_2_25201	SRR341691|C512703_1 53688
SRR341699|scaffold40942_2_25265	SRR341670|scaffold30520_1 25186
SRR341699|scaffold5097_1_31958	SRR341651|scaffold219_4 16345
SRR341699|scaffold5097_1_32285	SRR341651|scaffold219_4 16345
SRR341699|scaffold61277_1_23029	SRR341594|scaffold35098_1 33393
SRR341699|scaffold61277_1_24738	SRR341647|scaffold41665_4 12465
SRR341699|scaffold61277_1_25254	SRR341647|scaffold41665_4 12465
SRR341699|scaffold61277_1_27953	SRR341589|scaffold43436_5 13120
SRR341699|scaffold87_4_12287	SRR341599|scaffold67503_1 12714
SRR341699|scaffold87_4_12418	SRR341599|scaffold67503_1 12714
SRR341699|scaffold87_4_12483	SRR341583|C717640_1 12548	SRR341599|scaffold67503_1 12714
SRR341699|scaffold87_4_13665	SRR341599|scaffold67503_1 12714
SRR341700|scaffold12267_10_40752	SRR341596|scaffold26298_3 25070
SRR341700|scaffold164_5_4877	SRR341689|scaffold4239_3 10480	SRR341704|C652264_1 33034	SRR341714|scaffold55101_1 42656	SRR341642|scaffold23510_11 42685
SRR341700|scaffold164_5_6053	SRR341670|scaffold30520_1 25186
SRR341700|scaffold21509_3_10508	SRR341630|scaffold226_1 12790	SRR341662|scaffold52940_2 17785	SRR341715|scaffold41176_4 11046
SRR341700|scaffold21509_3_10906	SRR341715|scaffold41176_4 11046	SRR341662|scaffold52940_2 17785
SRR341700|scaffold21509_3_11041	SRR341658|scaffold37749_1 17587	SRR341725|scaffold45529_2 17856
SRR341700|scaffold21509_3_11107	SRR341662|scaffold52940_2 17785
SRR341700|scaffold23605_2_108786	SRR341613|scaffold33622_2 27864	SRR341691|C512703_1 53688	SRR341585|scaffold55770_1 58620
SRR341700|scaffold39259_1_6354	SRR341606|scaffold32658_1 40909
SRR341700|scaffold42247_1_11087	SRR341675|scaffold25851_1 10457
SRR341700|scaffold42247_1_11153	SRR341675|scaffold25851_1 10457
SRR341700|scaffold42247_1_11416	SRR341691|C512703_1 53688
SRR341700|scaffold42247_1_11547	SRR341596|scaffold26298_4 13675
SRR341700|scaffold42247_1_11612	SRR341596|scaffold26298_4 13675
SRR341700|scaffold42247_1_12723	SRR341689|scaffold4239_3 10480	SRR341607|scaffold920_41 16642	SRR341675|scaffold1689_27 24634	SRR341704|C652264_1 33034	SRR341714|scaffold55101_1 42656	SRR341642|scaffold23510_11 42685
SRR341700|scaffold42247_1_7830	SRR341704|C652264_1 33034
SRR341700|scaffold42247_1_9134	SRR341590|scaffold36129_1 46052
SRR341700|scaffold42247_1_9850	SRR341613|scaffold33622_2 27864
SRR341700|scaffold43024_3_23019	SRR341651|scaffold219_4 16345
SRR341700|scaffold44408_3_8950	SRR341648|scaffold251_4 17961	SRR341585|scaffold52014_2 24519
SRR341700|scaffold44408_3_9013	SRR341648|scaffold251_9 20384	SRR341661|scaffold48466_1 20371	SRR341585|scaffold52014_5 35013
SRR341701|scaffold15391_1_1675	SRR341695|scaffold26583_1 27192
SRR341701|scaffold15391_1_2004	SRR341648|scaffold55283_1 41291
SRR341701|scaffold15391_1_3318	SRR341648|scaffold55213_1 27175
SRR341701|scaffold15391_1_4034	SRR341695|scaffold26583_1 27192
SRR341701|scaffold15391_1_4099	SRR341630|scaffold279_2 17969
SRR341702|scaffold30257_4_6064	SRR341702|scaffold69595_2 13806
SRR341702|scaffold68020_6_7281	SRR341670|scaffold79462_1 54060	SRR341586|scaffold42885_4 140845
SRR341702|scaffold75828_2_9018	SRR341700|scaffold44055_2 15070
SRR341702|scaffold9499_16_22201	SRR341667|scaffold54914_7 26110
SRR341703|C668274_1_93	SRR341725|C573709_1 19622
SRR341703|C668472_1_3261	SRR341704|scaffold27785_2 14008
SRR341703|C668472_1_3528	SRR341714|scaffold41127_7 27412	SRR341609|scaffold804_15 29294
SRR341703|scaffold25127_1_8888	SRR341623|scaffold9582_1 39130	SRR341700|C641704_1 44299	SRR341663|scaffold23053_2 11030	SRR341671|scaffold51736_2 34810	SRR341610|scaffold10435_6 20857
SRR341703|scaffold38076_1_14099	SRR341693|scaffold30318_1 36269
SRR341703|scaffold38076_1_5312	SRR341693|scaffold30318_1 36269
SRR341703|scaffold38076_1_5901	SRR341693|scaffold30318_1 36269
SRR341703|scaffold40297_1_5932	SRR341693|scaffold30318_1 36269
SRR341703|scaffold41942_1_1179	SRR341725|C573817_1 23286
SRR341703|scaffold41942_1_461	SRR341725|C573709_1 19622
SRR341704|scaffold20105_2_7042	SRR341596|scaffold26298_3 25070
SRR341704|scaffold20105_2_9137	SRR341590|scaffold36129_1 46052	SRR341585|scaffold55770_1 58620	SRR341613|scaffold33622_2 27864
SRR341704|scaffold20105_2_9268	SRR341689|scaffold4239_3 10480	SRR341607|scaffold920_41 16642
SRR341704|scaffold20105_2_9465	SRR341636|scaffold11153_3 22758
SRR341704|scaffold21018_2_3833	SRR341637|scaffold26987_2 16797	SRR341671|scaffold44217_3 35812
SRR341704|scaffold21018_2_3899	SRR341637|scaffold26987_2 16797	SRR341671|scaffold44217_3 35812
SRR341704|scaffold21018_2_4228	SRR341653|scaffold1628_5 28838	SRR341656|scaffold54143_1 42660
SRR341704|scaffold21018_2_4293	SRR341653|scaffold1628_5 28838	SRR341663|scaffold47943_3 51645
SRR341704|scaffold21018_2_5540	SRR341656|scaffold54143_1 42660
SRR341704|scaffold21018_2_5671	SRR341606|scaffold32658_1 40909
SRR341704|scaffold42853_1_10241	SRR341598|scaffold29232_1 36896	SRR341665|scaffold5960_2 59120
SRR341704|scaffold42853_1_10309	SRR341598|scaffold29232_1 36896	SRR341714|scaffold55068_1 39341	SRR341665|scaffold5960_2 59120
SRR341704|scaffold42853_1_10378	SRR341606|scaffold49556_1 42290
SRR341704|scaffold42853_1_7072	SRR341705|scaffold2015_2 12030
SRR341704|scaffold42853_1_7612	SRR341585|scaffold36849_1 17600
SRR341704|scaffold42853_1_8014	SRR341637|scaffold14211_1 32161
SRR341704|scaffold42853_1_8285	SRR341652|scaffold5049_5 11537	SRR341598|scaffold29232_2 14630	SRR341593|scaffold20359_8 14646	SRR341614|scaffold52177_5 14662	SRR341620|scaffold50111_1 17113	SRR341700|scaffold20998_1 27689	SRR341665|scaffold5960_2 59120
SRR341704|scaffold42853_1_8756	SRR341676|scaffold22037_1 14925	SRR341585|scaffold36849_1 17600
SRR341704|scaffold42853_1_9029	SRR341706|scaffold21651_1 32306
SRR341704|scaffold42853_1_9096	SRR341700|scaffold15285_1 23481	SRR341667|scaffold102_1 26038	SRR341706|scaffold21651_1 32306
SRR341704|scaffold42853_1_9163	SRR341658|scaffold19551_4 15052	SRR341609|scaffold5037_9 21757	SRR341700|scaffold15285_1 23481	SRR341667|scaffold102_1 26038	SRR341706|scaffold21651_1 32306
SRR341704|scaffold42853_1_9634	SRR341614|scaffold52177_6 13338	SRR341700|scaffold20998_1 27689	SRR341714|scaffold55068_1 39341
SRR341704|scaffold48964_3_5276	SRR341637|scaffold26987_2 16797	SRR341671|scaffold44217_3 35812	SRR341719|scaffold35976_5 11548
SRR341704|scaffold48964_3_5341	SRR341719|scaffold35976_5 11548
SRR341704|scaffold48964_3_5473	SRR341596|scaffold26298_3 25070
SRR341704|scaffold48964_3_8300	SRR341649|scaffold54818_1 42543
SRR341704|scaffold59782_1_10684	SRR341711|scaffold5639_4 25079
SRR341704|scaffold59782_1_10749	SRR341613|scaffold33622_1 11645	SRR341649|scaffold54818_1 42543
SRR341704|scaffold59782_1_11206	SRR341685|scaffold15402_6 10981	SRR341594|scaffold35098_1 33393
SRR341704|scaffold59782_1_13033	SRR341675|scaffold1689_27 24634
SRR341704|scaffold59782_1_13616	SRR341691|C512703_1 53688
SRR341704|scaffold59782_1_13680	SRR341670|scaffold30520_1 25186
SRR341705|scaffold11057_2_11005	SRR341613|scaffold33622_2 27864
SRR341705|scaffold12668_8_100212	SRR341590|scaffold36129_1 46052	SRR341691|C512703_1 53688
SRR341705|scaffold12668_8_97018	SRR341689|scaffold6782_3 47097
SRR341705|scaffold12668_8_99305	SRR341691|C512703_1 53688
SRR341705|scaffold2015_1_2157	SRR341674|scaffold21827_4 15058	SRR341623|scaffold10943_3 18513	SRR341614|scaffold22388_3 22015	SRR341606|scaffold49556_1 42290
SRR341705|scaffold2015_1_2225	SRR341652|scaffold5049_5 11537	SRR341598|scaffold29232_2 14630	SRR341593|scaffold20359_8 14646	SRR341614|scaffold52177_5 14662	SRR341620|scaffold50111_1 17113	SRR341700|scaffold20998_1 27689	SRR341665|scaffold5960_2 59120
SRR341705|scaffold2015_1_2292	SRR341652|scaffold5049_5 11537	SRR341620|scaffold50111_1 17113	SRR341700|scaffold20998_1 27689	SRR341714|scaffold55068_1 39341
SRR341705|scaffold2015_1_2426	SRR341598|scaffold29232_1 36896	SRR341714|scaffold55068_1 39341	SRR341665|scaffold5960_2 59120
SRR341705|scaffold2015_1_2492	SRR341598|scaffold29232_1 36896	SRR341665|scaffold5960_2 59120
SRR341705|scaffold2015_1_2558	SRR341671|scaffold4774_3 14762	SRR341666|scaffold26573_10 30806
SRR341705|scaffold2015_1_2626	SRR341658|scaffold19551_4 15052	SRR341667|scaffold102_1 26038	SRR341706|scaffold21651_1 32306	SRR341609|scaffold5037_9 21757	SRR341700|scaffold15285_1 23481
SRR341705|scaffold25104_2_162255	SRR341691|scaffold10340_5 33171	SRR341707|scaffold68272_1 78729
SRR341707|scaffold29221_2_10720	SRR341721|scaffold53126_1 10910
SRR341707|scaffold29221_2_10982	SRR341623|scaffold9582_1 39130	SRR341700|C641704_1 44299	SRR341663|scaffold23053_2 11030	SRR341671|scaffold51736_2 34810	SRR341610|scaffold10435_6 20857
SRR341707|scaffold37080_1_4430	SRR341666|scaffold26573_4 10354
SRR341707|scaffold37080_1_5170	SRR341698|scaffold40193_2 15224
SRR341707|scaffold37080_1_5238	SRR341698|scaffold40193_2 15224
SRR341707|scaffold37080_1_5576	SRR341674|scaffold25751_8 10092
SRR341707|scaffold37080_1_5848	SRR341664|scaffold45477_2 14023
SRR341707|scaffold37080_1_6723	SRR341698|scaffold40193_1 34902	SRR341671|scaffold51589_1 52512
SRR341707|scaffold37080_1_7940	SRR341714|scaffold55068_1 39341
SRR341707|scaffold37080_1_8072	SRR341666|scaffold26573_10 30806
SRR341707|scaffold37080_1_8141	SRR341666|scaffold26573_10 30806
SRR341707|scaffold37080_1_8276	SRR341698|scaffold40193_1 34902	SRR341671|scaffold51589_1 52512
SRR341707|scaffold47036_2_12754	SRR341606|scaffold32658_1 40909
SRR341707|scaffold47036_2_14460	SRR341675|scaffold1689_27 24634	SRR341704|C652264_1 33034	SRR341662|scaffold46228_1 37935	SRR341714|scaffold55101_1 42656
SRR341707|scaffold47036_2_14524	SRR341585|scaffold41863_4 11033
SRR341707|scaffold47036_2_9802	SRR341606|scaffold32658_1 40909
SRR341707|scaffold61851_4_10244	SRR341651|scaffold219_4 16345
SRR341707|scaffold61851_4_10641	SRR341683|scaffold66179_1 14852
SRR341707|scaffold61851_4_9848	SRR341685|scaffold15402_6 10981	SRR341594|scaffold35098_2 15946
SRR341707|scaffold68285_1_9642	SRR341638|scaffold20868_1 26392
SRR341707|scaffold68285_1_9775	SRR341670|scaffold13671_1 28445
SRR341708|scaffold2521_15_5853	SRR341675|scaffold25851_1 10457
SRR341708|scaffold2521_15_6770	SRR341634|scaffold12163_17 84125
SRR341708|scaffold2521_15_7166	SRR341596|scaffold26298_3 25070
SRR341708|scaffold2521_15_7433	SRR341719|scaffold35976_5 11548
SRR341708|scaffold2521_15_7960	SRR341691|scaffold37376_1 11111
SRR341708|scaffold2521_15_8284	SRR341613|scaffold33622_2 27864	SRR341590|scaffold36129_1 46052	SRR341691|C512703_1 53688	SRR341649|scaffold54818_1 42543
SRR341708|scaffold2521_15_8350	SRR341585|scaffold55770_1 58620
SRR341708|scaffold2521_15_8546	SRR341691|scaffold37376_1 11111
SRR341708|scaffold2521_15_8612	SRR341691|scaffold37376_1 11111
SRR341708|scaffold42872_1_1086	SRR341623|scaffold410_1 15936	SRR341588|scaffold17497_1 18312	SRR341628|scaffold50090_1 19074	SRR341616|C572546_1 20808	SRR341685|scaffold36765_1 21300	SRR341595|scaffold31482_1 21688	SRR341656|scaffold45185_1 23085
SRR341708|scaffold45429_11_3567	SRR341593|scaffold39936_1 36078
SRR341708|scaffold45429_11_3699	SRR341594|scaffold35098_2 15946
SRR341708|scaffold45429_11_4493	SRR341642|scaffold26437_2 34897
SRR341708|scaffold45429_11_4891	SRR341642|scaffold26437_2 34897
SRR341708|scaffold51779_2_13541	SRR341670|scaffold30520_2 23758	SRR341590|scaffold36129_1 46052	SRR341649|scaffold54818_1 42543	SRR341691|C512703_1 53688
SRR341708|scaffold51779_2_13607	SRR341691|C512703_1 53688
SRR341708|scaffold51779_2_13931	SRR341613|scaffold33622_2 27864	SRR341590|scaffold36129_1 46052	SRR341691|C512703_1 53688	SRR341649|scaffold54818_1 42543	SRR341585|scaffold55770_1 58620
SRR341708|scaffold51779_2_13996	SRR341670|scaffold30520_1 25186
SRR341708|scaffold51779_2_15559	SRR341675|scaffold1689_27 24634
SRR341709|scaffold26239_4_3821	SRR341702|scaffold69595_2 13806
SRR341709|scaffold54389_1_1018	SRR341635|scaffold58317_1 19030
SRR341709|scaffold54389_1_1214	SRR341705|scaffold46836_2 13165	SRR341638|scaffold3495_2 13416
SRR341709|scaffold54389_1_1279	SRR341591|scaffold42835_3 24754	SRR341723|scaffold14182_2 39169
SRR341709|scaffold54389_1_1345	SRR341664|scaffold58266_1 19107	SRR341638|scaffold21342_1 50583	SRR341705|scaffold46818_2 16213
SRR341709|scaffold54389_1_1411	SRR341723|scaffold14182_2 39169	SRR341705|scaffold46836_2 13165
SRR341709|scaffold54389_1_819	SRR341635|scaffold58317_1 19030
SRR341709|scaffold54389_1_885	SRR341635|scaffold58317_1 19030
SRR341709|scaffold54389_1_951	SRR341635|scaffold58317_1 19030
SRR341710|scaffold31243_1_4449	SRR341614|scaffold49650_2 76624
SRR341710|scaffold31243_1_6492	SRR341648|scaffold55273_1 57148
SRR341710|scaffold53742_2_11240	SRR341601|scaffold52855_1 21144	SRR341704|scaffold59831_2 52727	SRR341585|scaffold36849_1 17600	SRR341676|scaffold22037_1 14925
SRR341710|scaffold53742_2_11578	SRR341614|scaffold52177_6 13338	SRR341620|scaffold50111_1 17113	SRR341700|scaffold20998_1 27689	SRR341598|scaffold29232_1 36896	SRR341714|scaffold55068_1 39341	SRR341665|scaffold5960_2 59120
SRR341711|scaffold36677_1_10546	SRR341702|scaffold74538_1 12956
SRR341711|scaffold36677_1_9506	SRR341702|scaffold74538_1 12956
SRR341711|scaffold61119_1_13046	SRR341635|scaffold58319_2 56293
SRR341711|scaffold65926_1_1088	SRR341635|scaffold58317_1 19030
SRR341712|scaffold23602_1_13328	SRR341667|scaffold2445_1 36460
SRR341712|scaffold23602_3_1195	SRR341667|scaffold2445_1 36460
SRR341712|scaffold2638_2_28500	SRR341685|scaffold15402_6 10981
SRR341712|scaffold27561_4_16546	SRR341630|scaffold279_2 17969
SRR341712|scaffold27561_4_16610	SRR341695|scaffold26583_1 27192
SRR341712|scaffold27561_4_17325	SRR341648|scaffold55213_1 27175
SRR341712|scaffold27561_4_18706	SRR341648|scaffold55283_1 41291
SRR341713|C429622_1_3500	SRR341611|scaffold16344_2 16419	SRR341605|scaffold1588_2 18289
SRR341713|C429622_1_3565	SRR341585|scaffold52190_2 26943
SRR341713|C429622_1_4091	SRR341585|scaffold23342_9 27476	SRR341685|scaffold31190_2 18992
SRR341713|scaffold14391_1_11466	SRR341724|scaffold8220_2 22521
SRR341713|scaffold14391_1_11532	SRR341663|scaffold23053_6 20274	SRR341716|scaffold21260_3 24311
SRR341713|scaffold14391_1_11664	SRR341724|scaffold8220_2 22521
SRR341713|scaffold14391_1_12713	SRR341623|scaffold9582_1 39130	SRR341661|scaffold57549_1 44928	SRR341698|scaffold17870_1 27538
SRR341713|scaffold14391_1_12780	SRR341716|scaffold21260_3 24311	SRR341724|scaffold8220_2 22521
SRR341713|scaffold14391_1_13045	SRR341609|scaffold804_5 23302
SRR341713|scaffold15410_2_3649	SRR341670|scaffold30520_1 25186
SRR341713|scaffold15410_2_3714	SRR341670|scaffold30520_2 23758	SRR341649|scaffold54818_1 42543	SRR341590|scaffold36129_1 46052	SRR341585|scaffold55770_1 58620
SRR341713|scaffold21435_1_3880	SRR341685|scaffold31190_2 18992	SRR341585|scaffold23342_9 27476
SRR341713|scaffold21435_1_5205	SRR341605|scaffold1588_2 18289
SRR341713|scaffold26083_1_1021	SRR341635|scaffold58317_1 19030
SRR341713|scaffold26083_1_822	SRR341635|scaffold58317_1 19030
SRR341713|scaffold26083_1_888	SRR341635|scaffold58317_1 19030
SRR341713|scaffold26083_1_954	SRR341635|scaffold58317_1 19030
SRR341713|scaffold28559_1_54981	SRR341585|scaffold52190_2 26943
SRR341713|scaffold30996_3_32753	SRR341696|scaffold8324_11 35044	SRR341699|scaffold55417_2 48176	SRR341713|scaffold25609_3 48707
SRR341713|scaffold32020_1_25546	SRR341720|scaffold45435_1 16473	SRR341696|scaffold53007_3 21260	SRR341585|scaffold13334_3 48829	SRR341688|scaffold28292_2 63724
SRR341713|scaffold32031_2_11216	SRR341696|scaffold50796_1 22290
SRR341713|scaffold32031_2_12268	SRR341585|scaffold52190_2 26943
SRR341713|scaffold32031_2_13581	SRR341617|scaffold2199_6 28963
SRR341713|scaffold32031_2_13645	SRR341585|scaffold39187_4 21423
SRR341713|scaffold32031_2_14237	SRR341611|scaffold8898_2 11857
SRR341713|scaffold32163_2_16233	SRR341685|scaffold31190_2 18992	SRR341585|scaffold23342_9 27476
SRR341713|scaffold32163_2_16299	SRR341585|scaffold23342_9 27476
SRR341713|scaffold32163_2_16431	SRR341685|scaffold31190_2 18992	SRR341585|scaffold23342_9 27476
SRR341713|scaffold32163_2_16826	SRR341680|scaffold6518_3 37513
SRR341713|scaffold32163_2_17219	SRR341616|scaffold33713_2 24342
SRR341713|scaffold32163_2_17351	SRR341585|scaffold39187_4 21423
SRR341713|scaffold32163_2_17483	SRR341585|scaffold23342_9 27476
SRR341713|scaffold32163_2_18142	SRR341585|scaffold52190_2 26943
SRR341713|scaffold32202_1_55341	SRR341605|scaffold1588_2 18289
SRR341713|scaffold32202_1_55603	SRR341680|scaffold6518_3 37513
SRR341713|scaffold9697_4_152163	SRR341675|scaffold1689_27 24634
SRR341713|scaffold9697_4_152291	SRR341675|scaffold1689_28 13753	SRR341704|C652264_1 33034	SRR341662|scaffold46228_1 37935	SRR341642|scaffold23510_11 42685
SRR341713|scaffold9697_4_152355	SRR341670|scaffold30520_2 23758
SRR341713|scaffold9697_4_153278	SRR341675|scaffold1689_27 24634
SRR341713|scaffold9697_4_153535	SRR341675|scaffold1689_27 24634
SRR341713|scaffold9858_1_1601	SRR341670|scaffold13671_1 28445
SRR341713|scaffold9858_1_1733	SRR341638|scaffold20868_1 26392
SRR341714|scaffold12837_4_18672	SRR341638|scaffold20868_1 26392
SRR341714|scaffold23483_1_18463	SRR341698|scaffold40193_2 15224	SRR341671|scaffold51589_1 52512
SRR341714|scaffold28189_5_10948	SRR341637|scaffold26987_2 16797	SRR341671|scaffold44217_3 35812
SRR341714|scaffold28189_5_11606	SRR341699|scaffold7137_7 27262
SRR341714|scaffold36401_2_26104	SRR341691|C512703_1 53688	SRR341649|scaffold54818_1 42543
SRR341714|scaffold43871_2_22769	SRR341698|scaffold17870_1 27538
SRR341714|scaffold54118_3_4484	SRR341613|scaffold33622_3 17574	SRR341590|scaffold36129_1 46052	SRR341649|scaffold54818_1 42543
SRR341714|scaffold54118_3_4948	SRR341670|scaffold30520_2 23758	SRR341590|scaffold36129_1 46052
SRR341714|scaffold54118_3_5212	SRR341670|scaffold30520_2 23758
SRR341715|scaffold16224_3_162833	SRR341675|scaffold1689_27 24634
SRR341715|scaffold16224_3_163421	SRR341685|scaffold15402_10 11643	SRR341594|scaffold35098_1 33393
SRR341715|scaffold16224_3_163940	SRR341675|scaffold1689_27 24634
SRR341715|scaffold19595_2_12979	SRR341678|scaffold12257_5 39209
SRR341715|scaffold19595_2_13045	SRR341700|C641704_1 44299	SRR341616|scaffold38144_4 31937
SRR341715|scaffold19595_2_4937	SRR341716|scaffold26994_1 13732	SRR341623|scaffold9582_1 39130	SRR341665|scaffold21266_1 42776
SRR341715|scaffold2249_1_98838	SRR341685|scaffold15402_6 10981	SRR341594|scaffold35098_2 15946
SRR341715|scaffold2249_1_99168	SRR341651|scaffold219_4 16345
SRR341715|scaffold33_5_5311	SRR341689|scaffold4239_3 10480	SRR341607|scaffold920_41 16642	SRR341675|scaffold1689_27 24634	SRR341704|C652264_1 33034	SRR341714|scaffold55101_1 42656	SRR341642|scaffold23510_11 42685
SRR341715|scaffold33_5_5507	SRR341675|scaffold25851_1 10457
SRR341715|scaffold33_5_8445	SRR341691|scaffold37376_1 11111
SRR341715|scaffold33_5_8578	SRR341691|scaffold37376_1 11111
SRR341715|scaffold51383_1_6923	SRR341613|scaffold33622_3 17574	SRR341649|scaffold54818_1 42543
SRR341716|scaffold16137_3_60432	SRR341717|scaffold27301_2 16839	SRR341670|scaffold46210_2 23374	SRR341677|scaffold20709_1 48036
SRR341716|scaffold16137_3_60498	SRR341696|scaffold9879_4 12938	SRR341670|scaffold46210_2 23374	SRR341677|scaffold20709_1 48036
SRR341716|scaffold16137_3_60563	SRR341612|scaffold37667_2 23159
SRR341716|scaffold16137_3_60629	SRR341612|scaffold37667_2 23159
SRR341716|scaffold16137_3_60695	SRR341612|scaffold37667_2 23159
SRR341716|scaffold16137_3_60762	SRR341670|scaffold937_1 13845	SRR341717|scaffold27301_2 16839	SRR341677|scaffold20709_1 48036	SRR341696|scaffold31193_1 23181
SRR341716|scaffold16137_3_60895	SRR341670|scaffold937_1 13845	SRR341717|scaffold27301_2 16839	SRR341696|scaffold31193_1 23181	SRR341677|scaffold20709_1 48036
SRR341716|scaffold16137_3_60960	SRR341670|scaffold937_1 13845	SRR341717|scaffold27301_2 16839	SRR341696|scaffold31193_1 23181
SRR341716|scaffold16137_3_61026	SRR341696|scaffold9879_4 12938
SRR341716|scaffold16137_3_61091	SRR341670|scaffold46210_2 23374
SRR341716|scaffold16137_3_61157	SRR341670|scaffold46210_2 23374
SRR341716|scaffold16137_3_61223	SRR341621|scaffold33174_1 83779
SRR341716|scaffold16137_3_61683	SRR341635|scaffold58317_1 19030
SRR341716|scaffold16137_3_61880	SRR341621|scaffold33174_1 83779
SRR341716|scaffold3_1_1604	SRR341642|scaffold34730_1 24277
SRR341716|scaffold3_1_279	SRR341635|scaffold58319_2 56293
SRR341716|scaffold3_1_344	SRR341635|scaffold58319_2 56293
SRR341716|scaffold3_1_410	SRR341635|scaffold58319_2 56293
SRR341716|scaffold30696_6_24044	SRR341705|C674283_1 17944
SRR341716|scaffold30696_6_24239	SRR341705|C674283_1 17944
SRR341716|scaffold30696_6_25157	SRR341705|scaffold46834_2 12051
SRR341716|scaffold3965_2_8034	SRR341620|scaffold67413_1 31694
SRR341718|scaffold190_1_11801	SRR341667|scaffold14738_8 27238	SRR341688|scaffold26147_2 14246	SRR341675|scaffold9164_4 35199	SRR341707|scaffold69753_1 46018	SRR341658|scaffold8150_2 48312
SRR341718|scaffold28149_1_1081	SRR341623|scaffold410_1 15936	SRR341588|scaffold17497_1 18312	SRR341628|scaffold50090_1 19074	SRR341616|C572546_1 20808	SRR341685|scaffold36765_1 21300	SRR341595|scaffold31482_1 21688	SRR341656|scaffold45185_1 23085
SRR341718|scaffold33755_1_43735	SRR341593|scaffold39936_1 36078
SRR341718|scaffold33755_1_43867	SRR341594|scaffold35098_2 15946
SRR341718|scaffold33755_1_44661	SRR341642|scaffold26437_2 34897
SRR341718|scaffold33755_1_45059	SRR341642|scaffold26437_2 34897
SRR341718|scaffold36313_1_45053	SRR341698|scaffold40193_1 34902
SRR341718|scaffold36313_1_45185	SRR341598|scaffold28659_3 23774	SRR341673|scaffold5447_4 17099
SRR341718|scaffold36313_1_45252	SRR341698|scaffold40193_2 15224	SRR341671|scaffold51589_1 52512
SRR341718|scaffold36313_1_45390	SRR341666|scaffold26573_4 10354	SRR341671|scaffold4774_1 16495
SRR341718|scaffold36313_1_45459	SRR341666|scaffold26573_4 10354
SRR341720|scaffold43725_2_634	SRR341711|scaffold72024_3 18680
SRR341720|scaffold44722_1_44522	SRR341585|scaffold23342_9 27476
SRR341720|scaffold44722_1_44916	SRR341724|scaffold21806_1 11086
SRR341720|scaffold45176_1_8759	SRR341667|scaffold63149_2 24086	SRR341721|scaffold53099_3 35150
SRR341721|scaffold32991_1_8195	SRR341599|scaffold20669_5 20255	SRR341648|scaffold55293_1 25726	SRR341635|scaffold58235_1 91845
SRR341721|scaffold32991_1_8631	SRR341705|scaffold46287_2 95583
SRR341721|scaffold53088_1_15865	SRR341711|scaffold72024_3 18680
SRR341722|scaffold38428_2_26680	SRR341648|scaffold251_4 17961	SRR341585|scaffold52014_2 24519
SRR341722|scaffold4454_7_1054	SRR341639|scaffold23774_2 18771
SRR341722|scaffold4454_7_1120	SRR341723|scaffold24693_1 18831	SRR341635|scaffold58197_1 37953	SRR341663|scaffold47943_3 51645	SRR341653|scaffold1628_5 28838	SRR341693|scaffold5731_10 11611	SRR341656|scaffold54143_1 42660
SRR341722|scaffold4454_7_1387	SRR341656|scaffold54143_1 42660
SRR341722|scaffold4454_7_1584	SRR341656|scaffold54143_1 42660
SRR341722|scaffold4454_7_1714	SRR341723|scaffold24693_1 18831	SRR341635|scaffold58197_1 37953	SRR341656|scaffold54143_1 42660	SRR341663|scaffold47943_3 51645
SRR341722|scaffold4454_7_1780	SRR341693|scaffold5731_10 11611	SRR341723|scaffold24693_1 18831	SRR341653|scaffold1628_5 28838	SRR341635|scaffold58197_1 37953	SRR341656|scaffold54143_1 42660
SRR341722|scaffold4454_7_1846	SRR341663|scaffold47943_3 51645
SRR341722|scaffold4454_7_1977	SRR341693|scaffold5731_10 11611	SRR341723|scaffold24693_1 18831	SRR341653|scaffold1628_5 28838	SRR341635|scaffold58197_1 37953	SRR341656|scaffold54143_1 42660	SRR341663|scaffold47943_3 51645
SRR341722|scaffold4454_7_2042	SRR341693|scaffold5731_10 11611	SRR341723|scaffold24693_1 18831	SRR341653|scaffold1628_5 28838	SRR341635|scaffold58197_1 37953	SRR341656|scaffold54143_1 42660
SRR341722|scaffold4454_7_583	SRR341639|scaffold23774_2 18771	SRR341653|scaffold1628_5 28838	SRR341635|scaffold58197_1 37953
SRR341722|scaffold4454_7_651	SRR341723|scaffold24693_1 18831	SRR341653|scaffold1628_5 28838	SRR341663|scaffold47943_3 51645
SRR341722|scaffold4454_7_717	SRR341635|scaffold58197_1 37953	SRR341663|scaffold47943_3 51645
SRR341723|scaffold6080_2_1438	SRR341675|scaffold9164_2 18996	SRR341601|scaffold52855_1 21144	SRR341585|scaffold36849_1 17600
SRR341723|scaffold6080_2_1505	SRR341652|scaffold5049_5 11537	SRR341598|scaffold29232_2 14630	SRR341620|scaffold50111_1 17113	SRR341700|scaffold20998_1 27689	SRR341665|scaffold5960_2 59120
SRR341723|scaffold6080_2_1571	SRR341674|scaffold21827_4 15058	SRR341683|scaffold42751_1 16652	SRR341623|scaffold10943_3 18513
SRR341723|scaffold6080_2_1978	SRR341707|scaffold3938_4 16212
SRR341723|scaffold6080_2_2319	SRR341683|scaffold17907_1 15988	SRR341637|scaffold14211_1 32161
SRR341723|scaffold6080_2_2589	SRR341598|scaffold28659_3 23774	SRR341688|scaffold26147_3 13092	SRR341675|scaffold9164_2 18996
SRR341723|scaffold6080_2_2724	SRR341707|scaffold3938_3 12361
SRR341723|scaffold6080_2_3064	SRR341675|scaffold9164_2 18996	SRR341707|scaffold69753_1 46018	SRR341667|scaffold14738_3 13835
SRR341723|scaffold6080_2_3811	SRR341688|scaffold26147_1 23261	SRR341667|scaffold14738_8 27238	SRR341675|scaffold9164_4 35199	SRR341658|scaffold8150_2 48312	SRR341704|scaffold59831_2 52727	SRR341598|scaffold28659_4 11851
SRR341724|scaffold12902_2_6559	SRR341707|scaffold24196_2 32927
SRR341724|scaffold12902_2_6742	SRR341707|scaffold24196_2 32927
SRR341724|scaffold21564_1_155284	SRR341585|scaffold23342_9 27476
SRR341724|scaffold21633_2_130362	SRR341585|scaffold23342_9 27476
SRR341724|scaffold21911_2_15004	SRR341685|scaffold27136_11 11431	SRR341720|scaffold45435_1 16473	SRR341696|scaffold53007_3 21260	SRR341585|scaffold13334_3 48829	SRR341688|scaffold28292_2 63724
SRR341724|scaffold4_1_10793	SRR341693|scaffold30318_1 36269
SRR341724|scaffold8889_1_12538	SRR341711|scaffold57903_7 11292
SRR341724|scaffold8889_1_13821	SRR341711|scaffold57903_7 11292
SRR341725|scaffold2794_3_10247	SRR341700|C641704_1 44299
SRR341725|scaffold2794_3_9919	SRR341704|scaffold27785_2 14008
SRR341725|scaffold29797_1_43599	SRR341693|scaffold30318_1 36269
SRR341725|scaffold8397_5_12212	SRR341687|scaffold56573_1 91005
SRR341725|scaffold8397_5_13422	SRR341687|scaffold56573_1 91005
SRR341725|scaffold8397_5_13761	SRR341719|scaffold25995_3 54678	SRR341687|scaffold56573_1 91005

## Sheet: TableS5
Table S5. Validation of the significant correlations between pOTUs and T2D by an independent dataset.
					MEDIAN of pOTU relative numbers
Names of pOTUs	pOTU No.	p value	rank	FDR	T2D	Control
dsDNAviruses|Caudovirales|Siphoviridae|subfamily_unclassified|genus_unclassified|Lactobacillus	OTU14	1.339e-05	1	0.00143273	41.7809	22.0268
dsDNAviruses|Caudovirales|Siphoviridae|subfamily_unclassified|genus_unclassified|Listeria	OTU16	2.622e-05	2	0.00140277	20.6298	14.309
dsDNAviruses|Caudovirales|Siphoviridae|subfamily_unclassified|3alikevirus|Staphylococcus	OTU40	5.83e-05	3	0.00207937	15.2624	9.23189
dsDNAviruses|Caudovirales|Myoviridae|Spounavirinae|Spounalikevirus|Bacillus	OTU3	0.0001649	4	0.00441107	14.6596	8.75346
group_unclassified|order_unclassified|family_unclassified|subfamily_unclassified|genus_unclassified|Streptococcus	OTU22	0.0002174	5	0.00465236	151.848	95.6286
dsDNAviruses|Caudovirales|Siphoviridae|subfamily_unclassified|Lambdalikevirus|Burkholderia	OTU96	0.0002367	6	0.00422115	0.547802	0.291148
dsDNAviruses|Caudovirales|Myoviridae|subfamily_unclassified|genus_unclassified|Escherichia	OTU12	0.000373	7	0.00570157	121.725	101.1
dsDNAviruses|Caudovirales|Myoviridae|subfamily_unclassified|genus_unclassified|Bacillus	OTU1	0.0005118	8	0.00684532	22.3259	17.0807
group_unclassified|order_unclassified|family_unclassified|subfamily_unclassified|genus_unclassified|Escherichia	OTU67	0.0005642	9	0.00670771	6.07852	2.59242
dsDNAviruses|Caudovirales|Siphoviridae|subfamily_unclassified|77likevirus|Staphylococcus	OTU28	0.0006473	10	0.00692611	2.44003	1.73332
dsDNAviruses|Caudovirales|Podoviridae|Picovirinae|Phi29likevirus|Bacillus	OTU83	0.0007237	11	0.00703963	3.07157	1.51506
dsDNAviruses|order_unclassified|family_unclassified|subfamily_unclassified|genus_unclassified|Deep-sea	OTU8	0.000786	12	0.0070085	43.0712	36.1694
dsDNAviruses|Caudovirales|Myoviridae|subfamily_unclassified|genus_unclassified|Clostridium	OTU6	0.0008036	13	0.00661425	59.089	41.8187
dsDNAviruses|Caudovirales|Siphoviridae|subfamily_unclassified|genus_unclassified|Burkholderia	OTU89	0.0008538	14	0.00652547	1.47207	0.734916
dsDNAviruses|Caudovirales|Myoviridae|subfamily_unclassified|genus_unclassified|Lactobacillus	OTU26	0.0008588	15	0.00612611	21.8685	15.6957
dsDNAviruses|order_unclassified|family_unclassified|subfamily_unclassified|genus_unclassified|Flavobacterium	OTU13	0.00098	16	0.00655375	215.979	189.727
dsDNAviruses|Caudovirales|Siphoviridae|subfamily_unclassified|genus_unclassified|Mycobacterium	OTU18	0.0009872	17	0.00621355	71.8154	47.722
dsDNAviruses|Caudovirales|Siphoviridae|subfamily_unclassified|genus_unclassified|Cellulophaga	OTU4	0.001308	18	0.00777533	74.785	63.846
dsDNAviruses|Caudovirales|Siphoviridae|subfamily_unclassified|C5likevirus|Lactobacillus	OTU30	0.001497	19	0.00843047	7.04277	4.61074
dsDNAviruses|order_unclassified|family_unclassified|subfamily_unclassified|genus_unclassified|Oenococcus	OTU66	0.001638	20	0.0087633	2.03804	1.17318
dsDNAviruses|Caudovirales|Myoviridae|subfamily_unclassified|genus_unclassified|Pseudomonas	OTU86	0.002257	21	0.0115	0.669236	0.435797
dsDNAviruses|Caudovirales|Siphoviridae|subfamily_unclassified|genus_unclassified|Staphylococcus	OTU21	0.00248	22	0.0120618	36.2268	27.9182
dsDNAviruses|Caudovirales|Siphoviridae|subfamily_unclassified|N15likevirus|Enterobacteria	OTU94	0.002806	23	0.013054	2.91687	1.39263
dsDNAviruses|Caudovirales|Siphoviridae|subfamily_unclassified|Omegalikevirus|Mycobacterium	OTU19	0.003699	24	0.0164914	174.297	146.417
dsDNAviruses|Caudovirales|Siphoviridae|subfamily_unclassified|Hk578likevirus|Sodalis	OTU77	0.003714	25	0.0158959	2.59358	1.60877
dsDNAviruses|Caudovirales|Myoviridae|subfamily_unclassified|genus_unclassified|Cronobacter	OTU74	0.003868	26	0.0159183	1.87583	0.802782
dsDNAviruses|Caudovirales|Siphoviridae|subfamily_unclassified|genus_unclassified|Enterococcus	OTU11	0.00473	27	0.0187448	27.1995	21.2739
dsDNAviruses|Caudovirales|Siphoviridae|subfamily_unclassified|L5likevirus|Mycobacterium	OTU36	0.006243	28	0.0238572	24.2022	16.1453
dsDNAviruses|Caudovirales|Myoviridae|subfamily_unclassified|genus_unclassified|Paenibacillus	OTU37	0.00644	29	0.0237614	15.9276	11.4632
dsDNAviruses|Caudovirales|Myoviridae|Tevenvirinae|T4likevirus|Enterobacteria	OTU10	0.006767	30	0.0241356	24.8607	13.7174
dsDNAviruses|Caudovirales|Myoviridae|subfamily_unclassified|genus_unclassified|Enterobacteria	OTU9	0.007066	31	0.0243891	54.6601	41.6397
dsDNAviruses|Caudovirales|Myoviridae|Spounavirinae|genus_unclassified|Enterococcus	OTU35	0.008032	32	0.026857	10.0326	5.87815
dsDNAviruses|Caudovirales|Siphoviridae|subfamily_unclassified|Lambdalikevirus|Escherichia	OTU60	0.008176	33	0.0265101	18.0394	7.65938
dsDNAviruses|Caudovirales|Siphoviridae|subfamily_unclassified|genus_unclassified|Bacteroides	OTU48	0.008481	34	0.0266902	14.5633	8.72488
dsDNAviruses|Caudovirales|Myoviridae|Peduovirinae|P2likevirus|Pseudomonas	OTU79	0.01191	35	0.0364106	4.63521	2.4111
dsDNAviruses|Caudovirales|Podoviridae|subfamily_unclassified|genus_unclassified|Escherichia	OTU53	0.01224	36	0.03638	13.3151	7.06533
dsDNAviruses|Caudovirales|Myoviridae|subfamily_unclassified|Mulikevirus|Enterobacteria	OTU64	0.01252	37	0.0362065	9.21483	3.79252
dsDNAviruses|Caudovirales|Siphoviridae|subfamily_unclassified|Tp2unalikevirus|Bacillus	OTU47	0.01445	38	0.0406882	2.74199	1.80881
dsDNAviruses|Caudovirales|Myoviridae|subfamily_unclassified|Punalikevirus|Enterobacteria	OTU65	0.01494	39	0.0409892	7.59751	3.87476
dsDNAviruses|Caudovirales|Siphoviridae|subfamily_unclassified|genus_unclassified|Clostridium	OTU7	0.01573	40	0.0420778	116.41	101.541
dsDNAviruses|Caudovirales|Siphoviridae|subfamily_unclassified|Lambdalikevirus|Enterobacteria	OTU25	0.01673	41	0.0436612	143.652	69.9721
dsDNAviruses|Caudovirales|Siphoviridae|subfamily_unclassified|genus_unclassified|Bacillus	OTU2	0.01683	42	0.0428764	44.3825	38.7429
dsDNAviruses|Caudovirales|Siphoviridae|subfamily_unclassified|Phijlunalikevirus|Lactobacillus	OTU100	0.02139	43	0.0532263	1.04412	0.513367
dsDNAviruses|Caudovirales|Myoviridae|subfamily_unclassified|genus_unclassified|Rhizobium	OTU104	0.02176	44	0.0529164	0.611489	0.360057
dsDNAviruses|Caudovirales|Myoviridae|subfamily_unclassified|genus_unclassified|Vibrio	OTU62	0.02207	45	0.0524776	6.4371	3.41514
dsDNAviruses|Caudovirales|Podoviridae|subfamily_unclassified|genus_unclassified|Enterobacteria	OTU49	0.02311	46	0.0537559	17.735	13.8283
group_unclassified|order_unclassified|family_unclassified|subfamily_unclassified|genus_unclassified|Clostridium	OTU5	0.02336	47	0.0531813	38.1653	32.2781
dsDNAviruses|Caudovirales|Myoviridae|subfamily_unclassified|genus_unclassified|Salmonella	OTU27	0.02374	48	0.0529204	21.4373	11.7963
group_unclassified|order_unclassified|family_unclassified|subfamily_unclassified|genus_unclassified|Enterobacteria	OTU61	0.02723	49	0.0594614	7.1492	4.00592
dsDNAviruses|Caudovirales|Podoviridae|subfamily_unclassified|genus_unclassified|Bacillus	OTU102	0.02856	50	0.0611184	1.28319	0.985246
dsDNAviruses|Caudovirales|Siphoviridae|subfamily_unclassified|Lambdalikevirus|Bacillus	OTU87	0.03416	51	0.071669	2.05538	1.06346
dsDNAviruses|Caudovirales|Siphoviridae|subfamily_unclassified|genus_unclassified|Lactococcus	OTU15	0.03488	52	0.0717723	89.9341	86.6145
dsDNAviruses|Caudovirales|Myoviridae|subfamily_unclassified|genus_unclassified|Burkholderia	OTU63	0.0354	53	0.0714679	9.77828	5.37514
dsDNAviruses|Caudovirales|Podoviridae|subfamily_unclassified|genus_unclassified|Pseudomonas	OTU84	0.03615	54	0.0716306	3.83727	2.46962
dsDNAviruses|Caudovirales|Myoviridae|Peduovirinae|P2likevirus|Enterobacteria	OTU58	0.03953	55	0.0769038	12.2786	8.28102
dsDNAviruses|Caudovirales|Myoviridae|subfamily_unclassified|genus_unclassified|Enterobacter	OTU69	0.04031	56	0.0770209	4.42676	2.64471
dsDNAviruses|Caudovirales|Siphoviridae|subfamily_unclassified|L5likevirus|Rhodococcus	OTU95	0.0436	57	0.0818456	1.47003	0.887046
dsDNAviruses|Caudovirales|Siphoviridae|subfamily_unclassified|genus_unclassified|Streptococcus	OTU23	0.04583	58	0.0845484	188.036	160.084
dsDNAviruses|Caudovirales|Myoviridae|Spounavirinae|Twortlikevirus|Staphylococcus	OTU43	0.04583	59	0.0831154	4.4958	4.20551
dsDNAviruses|Caudovirales|Myoviridae|Peduovirinae|P2likevirus|Burkholderia	OTU78	0.05134	60	0.0915563	3.55387	2.23982
dsDNAviruses|Caudovirales|Siphoviridae|subfamily_unclassified|Jerseylikevirus|Salmonella	OTU90	0.05542	61	0.0972121	1.66813	1.00035
dsDNAviruses|Caudovirales|Siphoviridae|subfamily_unclassified|genus_unclassified|Brochothrix	OTU24	0.05843	62	0.100839	40.1503	36.0875
dsDNAviruses|Caudovirales|Siphoviridae|subfamily_unclassified|genus_unclassified|Temperate	OTU46	0.05884	63	0.0999346	5.71977	4.49696
dsDNAviruses|Caudovirales|Siphoviridae|subfamily_unclassified|genus_unclassified|Arthrobacter	OTU41	0.06121	64	0.102335	1.54233	1.37576
dsDNAviruses|Caudovirales|Siphoviridae|subfamily_unclassified|Che8likevirus|Mycobacterium	OTU17	0.06351	65	0.104547	36.6495	30.4834
dsDNAviruses|Caudovirales|Siphoviridae|subfamily_unclassified|genus_unclassified|Thermus	OTU56	0.06409	66	0.103903	4.2272	3.16147
dsDNAviruses|Caudovirales|Siphoviridae|subfamily_unclassified|genus_unclassified|Pseudomonas	OTU68	0.07763	67	0.123976	8.20474	5.25655
dsDNAviruses|Caudovirales|family_unclassified|subfamily_unclassified|genus_unclassified|Geobacillus	OTU51	0.08099	68	0.12744	4.18642	3.30937
dsDNAviruses|Caudovirales|Myoviridae|subfamily_unclassified|genus_unclassified|Microcystis	OTU45	0.08261	69	0.128105	6.99553	5.62867
dsDNAviruses|Caudovirales|Siphoviridae|subfamily_unclassified|genus_unclassified|Enterobacteria	OTU29	0.09091	70	0.138962	16.2434	10.4566
dsDNAviruses|Caudovirales|Siphoviridae|subfamily_unclassified|genus_unclassified|Shigella	OTU80	0.09345	71	0.140833	4.1918	2.28861
dsDNAviruses|Caudovirales|Siphoviridae|subfamily_unclassified|Sfi21dtunalikevirus|Streptococcus	OTU70	0.105	72	0.156042	2.84898	2.2581
dsDNAviruses|Caudovirales|Siphoviridae|subfamily_unclassified|genus_unclassified|Salmonella	OTU32	0.1084	73	0.158888	14.1349	9.40901
dsDNAviruses|Caudovirales|Siphoviridae|subfamily_unclassified|Phifllikevirus|Enterococcus	OTU50	0.1256	74	0.181611	7.49361	5.96437
dsDNAviruses|Caudovirales|Siphoviridae|subfamily_unclassified|P23likevirus|Thermus	OTU73	0.1259	75	0.179617	0.281958	0.196001
dsDNAviruses|Caudovirales|Myoviridae|Tevenvirinae|T4likevirus|Aeromonas	OTU71	0.1285	76	0.180914	21.3258	14.9832
dsDNAviruses|Caudovirales|Podoviridae|subfamily_unclassified|genus_unclassified|Sinorhizobium	OTU20	0.136	77	0.188987	54.5271	47.846
dsDNAviruses|Caudovirales|Podoviridae|subfamily_unclassified|P22likevirus|Shigella	OTU105	0.1576	78	0.216195	2.87259	1.61219
dsDNAviruses|Caudovirales|Podoviridae|subfamily_unclassified|genus_unclassified|Salmonella	OTU101	0.1641	79	0.222262	1.09813	0.958523
dsDNAviruses|Caudovirales|Siphoviridae|subfamily_unclassified|genus_unclassified|Klebsiella	OTU88	0.165	80	0.220688	0.749903	1.5374
dsDNAviruses|Caudovirales|Siphoviridae|subfamily_unclassified|genus_unclassified|Paenibacillus	OTU55	0.1675	81	0.221265	4.77426	6.2482
group_unclassified|order_unclassified|family_unclassified|subfamily_unclassified|genus_unclassified|Lactobacillus	OTU91	0.1677	82	0.218828	1.43596	0.958807
dsDNAviruses|Caudovirales|Myoviridae|subfamily_unclassified|genus_unclassified|Erwinia	OTU59	0.1726	83	0.222508	7.94249	6.0681
dsDNAviruses|Caudovirales|Myoviridae|subfamily_unclassified|genus_unclassified|Enterococcus	OTU76	0.1908	84	0.243043	6.266	4.86845
dsDNAviruses|Caudovirales|Podoviridae|subfamily_unclassified|P22likevirus|Salmonella	OTU38	0.1949	85	0.245345	16.1732	15.5801
dsDNAviruses|Caudovirales|Myoviridae|Spounavirinae|genus_unclassified|Lactobacillus	OTU57	0.1967	86	0.244731	16.9938	13.1785
dsDNAviruses|order_unclassified|family_unclassified|subfamily_unclassified|genus_unclassified|Rhodobacter	OTU107	0.2031	87	0.24979	2.09205	1.86679

## Sheet: TableS6
TableS6 The significant interactions between bacterial genera and pOTUs
genera	Kindom	Phylum	Class	Order	Family	Genus
B04	k__Bacteria	p__Bacteroidetes	c__Bacteroidia	o__Bacteroidales	f__Bacteroidaceae	g__Bacteroides
B05	k__Bacteria	p__Bacteroidetes	c__Bacteroidia	o__Bacteroidales	f__Porphyromonadaceae	g__Odoribacter
B06	k__Bacteria	p__Bacteroidetes	c__Bacteroidia	o__Bacteroidales	f__Porphyromonadaceae	g__Parabacteroides
B08	k__Bacteria	p__Bacteroidetes	c__Bacteroidia	o__Bacteroidales	f__Rikenellaceae	g__Alistipes
B12	k__Bacteria	p__Firmicutes	c__Clostridia	o__Clostridiales	f__Eubacteriaceae	g__Eubacterium
B15	k__Bacteria	p__Firmicutes	c__Clostridia	o__Clostridiales	f__Lachnospiraceae	g__Roseburia
B17	k__Bacteria	p__Firmicutes	c__Clostridia	o__Clostridiales	f__Ruminococcaceae	g__Faecalibacterium
B22	k__Bacteria	p__Proteobacteria	c__Deltaproteobacteria	o__Desulfovibrionales	f__Desulfovibrionaceae	g__Bilophila
B24	k__Bacteria	p__Proteobacteria	c__Gammaproteobacteria	o__Enterobacteriales	f__Enterobacteriaceae	g__Escherichia
pOTUs	Group	Order	Family	subfamily	genus	host genus
V03	dsDNAviruses	Caudovirales	Myoviridae	Peduovirinae	P2likevirus	Enterobacteria
V05	dsDNAviruses	Caudovirales	Myoviridae	Spounavirinae	genus_unclassified	Enterococcus
V15	dsDNAviruses	Caudovirales	Myoviridae	subfamily_unclassified	genus_unclassified	Enterobacteria
V19	dsDNAviruses	Caudovirales	Myoviridae	subfamily_unclassified	genus_unclassified	Microcystis
V21	dsDNAviruses	Caudovirales	Myoviridae	subfamily_unclassified	genus_unclassified	Salmonella
V22	dsDNAviruses	Caudovirales	Myoviridae	subfamily_unclassified	genus_unclassified	Shigella
V24	dsDNAviruses	Caudovirales	Myoviridae	subfamily_unclassified	genus_unclassified	Yersinia
V25	dsDNAviruses	Caudovirales	Myoviridae	subfamily_unclassified	Mulikevirus	Enterobacteria
V26	dsDNAviruses	Caudovirales	Myoviridae	subfamily_unclassified	Punalikevirus	Enterobacteria
V28	dsDNAviruses	Caudovirales	Myoviridae	Tevenvirinae	T4likevirus	Aeromonas
V29	dsDNAviruses	Caudovirales	Myoviridae	Tevenvirinae	T4likevirus	Enterobacteria
V32	dsDNAviruses	Caudovirales	Podoviridae	subfamily_unclassified	genus_unclassified	Enterobacteria
V33	dsDNAviruses	Caudovirales	Podoviridae	subfamily_unclassified	genus_unclassified	Escherichia
V35	dsDNAviruses	Caudovirales	Podoviridae	subfamily_unclassified	genus_unclassified	Sinorhizobium
V37	dsDNAviruses	Caudovirales	Podoviridae	subfamily_unclassified	P22likevirus	Salmonella
V43	dsDNAviruses	Caudovirales	Siphoviridae	subfamily_unclassified	genus_unclassified	Bacillus
V44	dsDNAviruses	Caudovirales	Siphoviridae	subfamily_unclassified	genus_unclassified	Bacteroides
V47	dsDNAviruses	Caudovirales	Siphoviridae	subfamily_unclassified	genus_unclassified	Cellulophaga
V49	dsDNAviruses	Caudovirales	Siphoviridae	subfamily_unclassified	genus_unclassified	Enterobacteria
V52	dsDNAviruses	Caudovirales	Siphoviridae	subfamily_unclassified	genus_unclassified	Lactobacillus
V53	dsDNAviruses	Caudovirales	Siphoviridae	subfamily_unclassified	genus_unclassified	Lactococcus
V54	dsDNAviruses	Caudovirales	Siphoviridae	subfamily_unclassified	genus_unclassified	Listeria
V55	dsDNAviruses	Caudovirales	Siphoviridae	subfamily_unclassified	genus_unclassified	Mycobacterium
V57	dsDNAviruses	Caudovirales	Siphoviridae	subfamily_unclassified	genus_unclassified	Rhodococcus
V59	dsDNAviruses	Caudovirales	Siphoviridae	subfamily_unclassified	genus_unclassified	Shigella
V60	dsDNAviruses	Caudovirales	Siphoviridae	subfamily_unclassified	genus_unclassified	Staphylococcus
V65	dsDNAviruses	Caudovirales	Siphoviridae	subfamily_unclassified	L5likevirus	Mycobacterium
V66	dsDNAviruses	Caudovirales	Siphoviridae	subfamily_unclassified	Lambdalikevirus	Enterobacteria
V67	dsDNAviruses	Caudovirales	Siphoviridae	subfamily_unclassified	Lambdalikevirus	Escherichia
V68	dsDNAviruses	Caudovirales	Siphoviridae	subfamily_unclassified	N15likevirus	Enterobacteria
V69	dsDNAviruses	Caudovirales	Siphoviridae	subfamily_unclassified	Omegalikevirus	Mycobacterium
V75	dsDNAviruses	Caudovirales	Siphoviridae	subfamily_unclassified	Skunalikevirus	Lactococcus
V76	dsDNAviruses	Caudovirales	Siphoviridae	subfamily_unclassified	Spbetalikevirus	Bacillus
V79	dsDNAviruses	order_unclassified	family_unclassified	subfamily_unclassified	genus_unclassified	Flavobacterium
V82	group_unclassified	order_unclassified	family_unclassified	subfamily_unclassified	genus_unclassified	Enterobacteria
V83	group_unclassified	order_unclassified	family_unclassified	subfamily_unclassified	genus_unclassified	Escherichia
V84	group_unclassified	order_unclassified	family_unclassified	subfamily_unclassified	genus_unclassified	Streptococcus
